# Supplementary material for: Spatial Structure of Above-Ground Biomass Limits Accuracy of Carbon Mapping in Rainforest but Large Scale Forest Inventories Can Help to Overcome
Source: PLoS One. 2015 Sep 24;10(9):e0138456. doi: 10.1371/journal.pone.0138456 (PMC4581701; doi:10.1371/journal.pone.0138456)
Supplement: S1 Dataset — The file provides 1,000 estimates of AGB for the 2507 plots and specifies the geographic coordinates of the centre of the plot (WSG84UTM22N) and the area of the plot (ha). (XLSX) [file pone.0138456.s001.xlsx]

## Sheet: AGB_distribution_chave_Hab2014
parcs	Surf	Xutm	Yutm	1	2	3	4	5	6	7	8	9	10	11	12	13	14	15	16	17	18	19	20	21	22	23	24	25	26	27	28	29	30	31	32	33	34	35	36	37	38	39	40	41	42	43	44	45	46
H1	0.408	246427.7852	517268.5391	313.920732346937	321.94035168392	261.135290078658	290.987018206687	316.794835074091	302.633481643982	286.489023740636	318.937421277488	292.632617577939	274.417018892447	310.222991599133	328.79288240823	342.183761122327	289.485910704948	295.225681736127	334.741751791876	298.938846841958	317.414520617957	282.50413763101	289.111377160942	260.412253273276	324.385409580431	265.305321299812	312.802918702514	311.237870173325	311.844512858572	312.869229449323	349.510385840796	322.04790506867	273.416917730138	257.988138025941	289.477239654477	324.332032359272	283.41115194777	310.310220743103	317.580939989012	290.728340822205	302.343828368605	304.357240036457	305.298420786281	283.45712077298	265.384348903219	295.661996321501	307.438696990501	307.750186212016	277.798396158556
H10	0.396	245729.7031	518927.6641	396.50196127391	346.0104256411	366.582979125418	385.464209069203	394.685174739851	369.963862072877	380.003578533258	333.696275137034	393.636676763023	362.902795549169	404.28005025176	388.974974197524	368.461481984048	380.971270910475	376.491225233646	342.254487910215	376.713483268573	352.370467863682	377.242863808133	401.4141981358	436.885932395845	379.848173443502	394.996202391762	376.659680914146	378.827677013141	358.312138976998	374.627123785372	396.335801153445	346.278879597764	379.012176731275	354.380365841224	367.920240225932	359.146487559221	362.213586110926	334.584910994503	338.109130315184	379.958174444953	418.747113905632	409.409424983374	361.770034872801	370.517282061633	362.758840586468	343.677968585218	398.431431289768	354.790677005184	412.061564905535
H100	0.378	147088.2821	580638.2412	359.130322530008	337.466028245069	339.575704098308	373.690301432014	341.676460241136	394.258813702561	376.995465817944	335.469506802622	377.635696573467	321.672660387139	381.286333768247	338.898340149265	347.649449797148	343.885127128095	331.478106304614	387.112774129946	351.526087934775	321.854698468545	326.355143274592	344.038268739638	382.179189942135	339.947987999761	378.001347108397	411.770291634067	337.23865263024	349.616382318012	357.260422328987	336.139338592236	386.739467565986	376.241717153668	347.222848790008	393.13138936978	376.886305767001	319.126667512285	369.067625860777	340.15600929533	364.994940476942	417.554935145036	341.104061521832	342.512694106391	385.884756803752	326.782735451716	359.998817774357	338.446614539933	373.805654426104	330.718527757086
H1000	0.368	268033.7793	358453.7924	494.0738266364	489.32206150091	481.795478240821	536.724459989832	579.19657315117	596.677723753895	535.796880856324	525.608050029344	548.926149228016	559.114047839359	503.443426125638	548.60497147183	475.218722998669	534.502521468169	512.022941290731	485.144953969923	591.351489385189	551.433051754641	514.424762255409	525.097639112995	543.06738511406	498.580758063983	549.744443772315	534.038162487609	523.293559530567	541.087111688072	480.745759445849	498.620017363009	502.349393632006	580.152255279378	515.455578307268	520.147053814876	527.461908193628	475.461466778983	490.307897328788	538.271797921424	535.314991284252	524.591698197805	557.036414840869	541.157642119201	581.559433437159	491.217821903725	520.847385775351	492.942094584671	546.031217558093	437.668630577399
H1001	0.388	267869.6175	358339.8836	412.01337700767	496.952589558685	450.348298424377	475.084448797052	522.093567234236	469.843889484172	483.415739008643	487.666599144893	489.296132565539	480.589405086827	454.638826817337	479.43161776435	464.422364379254	464.097631762981	523.738141095956	455.204609028627	497.107470568275	436.852335319035	513.912403720495	545.858872758978	486.111226400725	458.128841332998	465.046784422951	461.923247353333	520.349561590257	473.163411486001	492.049266371699	516.279226098612	505.651650312117	463.038001513189	476.07167648981	520.426465722421	475.934140589121	456.785209100752	520.201382552233	463.3756399108	458.893302600089	539.203304085304	486.660736121479	474.018934231238	420.081885403155	477.309360596671	435.248128073274	461.597938842654	461.187574656991	436.909136642983
H1002	0.392	267697.62	358239.3945	472.924861917909	460.559889427464	466.800050445163	472.259074918519	468.352145045576	484.497561954639	479.371779987331	551.924720961515	478.894334849531	563.830908980323	567.079381099719	523.188999361093	441.159960058342	455.209279888458	447.487437771438	422.68874972603	492.186134083147	481.758642585407	518.583974869867	479.596991794899	455.353099432613	525.379746717097	480.175263319476	455.547943973208	495.394969086249	515.048870963612	487.252276201166	522.384316650086	588.220081809919	479.428697841196	495.670147477946	470.500800215171	451.0894004559	491.164932302598	500.638850031666	474.490457677031	446.439241343676	439.737252246906	467.162932926731	555.456173768526	501.942643914751	474.108696957109	446.852943837162	483.280439599027	518.290342827972	438.663677151942
H1003	0.392	267516.2859	358158.9663	363.378106579187	415.343903421742	429.576616754373	451.684362765445	432.225798517939	396.967002690226	401.640500936263	391.163486752979	458.913891431623	413.583949543251	442.269005041085	389.211999176491	415.435602277582	421.027222292018	430.293240276525	396.212919917021	448.577201746257	436.42388777505	365.408856408115	376.433802169083	420.946315869576	378.694929937709	415.832133111485	412.768606688874	337.440202315943	428.76914398327	387.677167016095	399.492340794115	419.704983294255	456.590411558264	419.406037582901	417.596184743524	412.440010524905	375.571309608087	356.06856997478	418.64775422029	390.418469104026	417.240603677667	449.489251993324	432.477445950843	389.480113116212	404.711433129949	419.955753098447	463.399321185836	420.515033372678	398.507833453105
H1004	0.396	267359.6868	358045.9239	361.759488915348	466.302885772988	360.82455920609	351.62859020657	439.177264036163	346.818166909286	382.69531371296	351.999859426912	396.08493573844	363.962553612502	347.426155060244	381.578214780232	404.484709866491	353.508716297972	449.399654933645	349.137425564734	422.373668011819	358.585077956572	356.366622207733	341.706952039746	361.849021000576	396.670463424844	366.004963728355	402.514678151743	385.237341931015	328.325405462457	422.457246655563	411.232412990548	387.350081170218	386.186363173664	324.052817666926	405.900028317681	364.202917983806	347.665043222668	424.939081668253	314.908609130043	387.545120295727	438.396980466214	398.541873518015	360.317254061476	378.883996573883	365.350520077202	378.647954032885	351.706184955357	388.017541708843	359.448660567296
H1005	0.396	267354.7488	357865.3031	377.504796117159	429.274371166557	439.893739837328	430.087138725458	468.673764961359	405.833228111512	523.496351262058	412.299708475264	380.075166166441	410.760992776015	405.531588616957	463.506894269531	434.194401944164	439.590922246795	408.270283824593	414.402638177127	456.881570942037	394.131518488813	470.730526786753	407.523345288931	401.234538629056	468.838299897013	414.848099643709	433.180804937453	463.867054823723	402.543676395221	453.975871140319	429.137508209711	440.176914998984	413.152720407974	405.792764682281	436.943267222089	425.695042116651	393.940673293164	428.339102333443	442.918817638503	435.81455684835	381.678258852318	454.830223970979	461.972645183496	464.269963936901	438.239448620744	383.714996321486	414.375667256085	412.310475031887	419.345625089752
H1006	0.382	267424.8713	357685.2472	428.821133248538	454.646277985667	408.529745669581	401.694869407714	406.475919042097	401.981214311558	394.01196941794	377.60393221336	411.799459221825	426.44272310944	424.334563379949	369.722586186145	368.207695261273	350.797127021071	385.377905869805	419.840162025478	380.783430624642	371.524128032597	332.836741708421	380.22741816895	380.885117431218	473.238519241784	378.208169045886	356.873960172725	377.977212678904	379.247307895416	409.234938054019	402.403381991385	356.192187795385	355.628732736557	405.252615277082	428.538398512978	381.407209147168	395.378700273956	391.911810328508	386.367330745825	361.862110831159	416.902402510271	392.122552353972	360.563370416934	424.503300895426	346.551534230237	408.530511189013	418.270448527967	388.179881225292	346.92430194879
H1007	0.41	267472.2821	357504.2463	451.494711032906	457.170237073683	432.753806923026	459.680670625162	494.940270925879	503.173399114374	479.888002679742	481.837693150351	473.904542485828	439.286448559076	468.024849595562	498.339481579793	450.057349051762	432.516240731032	451.687987826771	430.339238353224	442.261914663771	390.958920843236	480.440002200412	513.190986374439	486.469994609338	463.176120149894	470.25893865117	503.664152683827	486.951313434486	455.16442619041	464.332466921658	541.21707608648	410.408879261434	473.471752078011	498.096393712121	482.724078652816	483.746869610588	481.867270149402	518.437931355095	424.986241179372	387.140676378836	485.776457016257	412.548434380667	415.209698503622	506.94726625978	440.900569008359	466.278047879587	452.325322310894	489.361626174652	414.037130144779
H1008	0.296	267570.0078	357331.2891	299.444834679149	341.189714807409	316.905757258792	321.156408181222	325.169470737645	332.943434238017	256.663925283218	310.219829910527	344.289680092028	310.458390259181	325.060626129901	314.388728961746	272.351506568408	261.016428749968	286.91150151053	276.866076209214	255.909952624953	343.295918722229	297.32820079127	293.117168793519	318.385293607093	310.104782225254	312.278126492347	288.445914816248	306.022593048911	268.037899572021	331.710355443519	275.692554741536	277.570165101711	282.895278930744	325.026804796606	293.532898631587	297.289803728848	268.689123177625	327.572950646875	312.896311712021	369.364025954909	280.15635147477	359.843828272261	288.752822317817	335.542158455087	299.287831497948	347.605984007569	263.311705622843	303.220342577637	308.048068231554
H1009	0.408	269261.1045	359298.5618	243.854311143498	261.148192807862	258.041552706241	285.832616373783	265.110356157365	252.760117964109	250.475754736766	267.323584596221	232.882411428228	269.053875460265	236.081790638606	268.22099674875	277.736666862066	281.21061519136	267.009867643979	280.679516394467	272.029660686185	274.927508374783	259.994549275924	282.863767366686	291.731306761497	262.624499695343	282.413930310999	266.257909101162	262.141735858821	248.30890169536	265.014054376506	268.633119855404	239.399654105089	304.939303446537	257.460224092244	225.141897115402	257.095792373692	271.293130747401	284.028597253884	266.979587377312	257.248045440208	257.494787609342	250.014100001719	263.071473053815	231.08023556269	258.900653802741	253.108333934262	279.270643342804	264.591258258739	242.33289588964
H101	0.386	147223.8446	580497.7429	196.983891669	201.20567468774	203.100270161092	198.715060592057	188.949432199626	186.635289363024	173.713467195078	173.00216683342	207.952378323274	183.279056551596	205.788331439816	190.765164993102	166.484466309008	195.319945018844	186.755580118183	195.029494453204	171.063538137321	195.530982367711	176.806302942149	185.816108583914	178.714799253436	176.963955039626	202.549429875181	208.076974297008	182.421738140025	195.463682548838	198.617775405504	190.441781577521	182.916938420846	213.387801668262	197.955396650445	187.740801731116	198.206519753395	197.51368714207	195.79539230888	156.11981839376	185.299008345425	181.971309163709	179.379560631021	174.807586739531	166.793135082835	187.428972251103	191.221353879549	193.397107584417	187.936472242273	199.731012064645
H1010	0.368	269374.4181	359139.4603	329.002315688477	317.178867060722	308.852757421358	352.674496314623	360.640848108686	340.891675539079	345.218641317087	340.55036833624	337.109557218669	359.504558307477	335.340768257702	331.708056094199	345.88656296974	286.872440559335	264.309487457036	355.177960721074	318.641452484394	364.397360929557	378.130432397459	337.504192829646	301.567755657199	277.497275713046	319.572331486607	367.381805172066	333.193907970503	339.613720705012	343.437716063975	311.949340272869	306.600310472962	335.066635872877	355.692423126786	356.39526735042	376.617679028503	312.8904895036	333.063911430275	346.100102124704	312.813928718403	370.083221940057	305.607109634932	352.05055480745	310.362509169818	368.341594071873	385.503341210274	375.577183929312	339.279031965204	372.810732121787
H1012	0.364	269653.8633	358891.6732	288.02338513598	309.599328187335	268.800502227894	275.477889091717	324.958748408607	293.20479813174	283.548148268412	289.837384629418	287.531112955439	252.390887210687	286.801921517156	270.446483331696	313.800986663629	291.281368234428	270.601764869563	312.511516571442	310.724536424656	320.180437522889	326.839631391158	273.545445529995	263.16423445472	277.483201128857	299.078173387506	301.580767356016	285.229021389474	305.966054675431	280.578154055889	276.308467424199	268.498414822562	293.275290093665	277.729964795958	268.06591052624	278.375546731128	265.292264692695	302.501412408583	295.170421928761	281.04569309309	285.349119337621	300.436420151563	316.023956465747	276.076513393129	307.398192835206	238.563468055037	271.556134725094	286.594557450143	257.806006707212
H1013	0.35	269623.7873	358891.6372	417.678718472303	506.034392535618	422.34664582602	471.130330181566	493.994805065562	513.268620455707	431.491126948216	479.761010235672	481.437672355398	457.422860257087	463.707472464596	477.116278544927	452.333901968143	443.274221630289	449.686725367476	485.245457148658	449.416706790102	502.478983845674	518.356912243709	464.331055617894	462.286272619532	512.222965890345	492.312051602889	487.157749721785	480.1637330846	415.134801841409	462.855605323046	469.793923519985	412.075451455581	497.206856223688	498.506546967378	482.378270133887	427.57195697404	459.807275084635	426.955992511434	522.132471778822	439.199289857883	443.186714512501	424.975963562132	485.667696741041	468.477504129613	440.202272798083	483.734239284874	420.38103455289	456.458447578102	479.189365737742
H1014	0.372	269423.7456	358808.3291	255.149750794332	246.816371056518	246.577990288209	249.579069407003	230.884478046273	230.662378764006	221.402500268618	230.052321261938	252.742528853213	242.280361399999	224.702273909596	236.726806783551	254.618059956522	254.826610764474	230.11839247964	254.379446292914	244.83332697516	278.888578910681	250.755819023483	203.567605069644	270.893219696569	233.749299895468	206.238328023267	254.593748139454	272.843587285793	223.643531370923	233.561275233827	288.664260944339	258.907074317935	250.845589541224	240.533165483192	237.946416112001	286.196666058451	208.858335211772	255.793847361383	224.05322452272	206.877208187357	234.685141562283	260.392191917079	227.386410929599	257.386191578917	262.65194055556	230.212470940621	275.041541041355	233.131287442928	229.603248193523
H1015	0.392	269512.3415	358642.8369	322.862339093876	249.716771583362	299.525508696338	292.109822392856	257.181170247833	280.773710978532	239.145786507874	238.682691302999	281.95702020429	301.968337405239	290.821012698306	276.907939511874	287.435755426232	266.389341488733	282.237078234038	256.727742247718	315.997081969673	291.672555284288	242.571150831707	286.218628060485	252.555683104759	275.161026134521	251.411848484721	271.851754286979	293.571060517787	259.131095647951	262.014759101465	263.272215712228	252.817706521771	291.733085320614	259.614278294055	298.876751079653	260.986930219782	227.723582312487	232.088513665977	254.310897900237	291.40255031974	258.376547240002	265.014279650521	250.675330902005	258.727418224018	240.657423854602	269.913192088992	241.429162852951	292.239085590049	267.735775284664
H1016	0.36	269625.9715	358484.713	224.576228694352	255.636380878821	244.072834211226	242.393872583712	233.037192537298	254.976374542176	261.770858583812	235.645660019347	258.914867185669	233.510638960112	235.901721586709	258.752912989741	229.411970411715	243.637462016758	235.092285601459	241.928746024953	233.751929846502	213.934097027775	221.199380908221	260.844580995683	232.128767362795	247.965452630139	230.454675252491	263.65927202617	214.619577585297	244.037515038726	222.813138452632	267.715227687329	251.134971358999	286.214474403472	199.203290653857	279.400308226372	207.408525866165	204.258439737778	260.966642914395	231.868675831272	243.272477254138	229.059241405112	238.502557942108	251.981937597254	244.920496050925	206.157435726185	228.400055847904	251.473793923202	245.133069818934	243.744536722335
H1017	0.39	269552.9034	358441.4091	351.912295450106	353.077902907519	311.520957091777	355.544332843315	318.651398942706	315.745763687999	341.9598020228	380.866539885923	356.112602483919	364.503963564414	384.639771439063	329.993936169166	367.259553573178	386.882166956995	341.020407778494	317.983222781534	352.323186310251	354.040399855956	316.924374463287	367.546351448833	384.435603931409	352.165726651488	351.886308667734	353.866833743539	328.964894702045	307.272525790437	332.441719141492	350.337636145809	369.470551447614	371.96305712278	329.468817673542	346.517004900356	326.364262967468	317.834709591354	334.765320739956	333.331744140181	364.325105615043	359.635051248157	337.113766876855	366.005033369334	294.465734031233	349.127836713346	337.062629348293	384.6080810285	337.84496153648	346.90455976844
H1018	0.356	269459.8966	358530.3291	265.924614317751	310.997692486908	277.433085876559	297.847267350145	309.662511219476	277.28379425673	338.587039500362	249.102091142379	334.805130920253	297.86090267856	354.688856685432	307.802256572064	289.164259393591	236.253212628557	296.798452842629	331.383380828118	299.910801000264	307.856637140015	278.898817711664	279.269891325422	246.382204171684	266.354366194356	275.65754375179	340.915155073044	308.394501663383	265.444515739842	310.533221769023	279.978435979556	275.680512764002	273.566567920123	270.890864379719	274.9041173217	249.674612018132	284.205225303778	361.041432243065	253.067880875457	277.65066305415	262.617931179093	281.558398939446	333.137845020786	256.072466635187	281.16419469292	299.016846557349	370.829303774968	286.183182763675	270.953988843155
H1019	0.344	269277.2513	358561.896	251.177415259381	291.257263527669	233.133021091585	210.810870070639	277.621617807538	254.85343894133	263.151641567192	244.71537372424	232.021162244927	262.391058911396	244.952265283295	231.429976470678	246.875242185373	246.733052080461	264.567082749141	246.716179076049	241.838480223986	266.277098384292	243.155234326305	217.554584839746	273.315173983956	245.556976908459	257.875840947474	253.354920532454	277.77733076737	270.842874862011	246.282767929911	251.300464483468	235.381106247667	284.048540276283	227.290851257492	256.622427107221	230.2910325812	226.176780432689	251.247718565292	233.011340177523	250.445987630461	281.885086042302	233.921328678416	258.244360842372	251.309267459385	284.728775472476	226.278891847265	275.792625237472	241.64211215014	247.870580883081
H102	0.388	147354.677	580347.5787	225.268722748007	312.112212899978	316.004146724768	282.098488973414	256.296045367013	310.001209361452	290.543892768789	222.765789891907	271.44436594475	238.406187384907	290.912039454335	303.764659794236	266.236697410252	324.834041168345	264.387698164404	257.610150665074	309.869804676914	269.82189528494	265.749954502335	248.457641992667	265.728734702544	313.880460168983	294.495712651425	294.037248383483	283.287024770193	302.64625262471	274.4921446214	262.987575936839	319.662500177705	285.79707665142	268.774231078064	260.731832655189	267.350373800356	286.094713696798	273.742405902225	245.001780370613	244.048282835688	249.379904361857	271.324061968561	286.817498409624	247.17656239951	258.453089993014	292.332934940107	277.554016792829	259.093787717851	252.441978693387
H1020	0.366	269118.1731	358640.7643	87.5839295417215	92.6383394659757	93.6107079705062	93.5416722141881	107.272861198156	100.936020785538	94.2205068283432	112.688950152838	100.352112518712	114.846142345828	97.3866836145022	105.063795416888	87.3251954799023	101.358734228191	86.1235409104014	106.959530878994	98.9141194126078	92.6513520284529	84.0309609078918	80.3129240974477	110.023872670818	119.856373191083	119.335536740568	95.6191246877255	102.698550647529	88.9263823261378	103.14095449099	93.8232668256895	97.8466920430956	96.2983255846336	87.6157425453147	93.2942039222774	98.4880210891343	83.2749883313713	110.534895586838	106.131898874568	93.347763685139	99.7770560803215	104.565498259282	95.2051211799254	106.015999866744	100.382235661851	91.5691440170089	97.4899607042096	101.396254676389	88.1189592996594
H1021	0.382	269035.3701	358780.0139	405.158807338156	402.779843950766	428.604100215143	431.885212633136	452.713520861634	481.768736968539	410.444731476438	490.243517821378	419.536600527847	367.722565991498	534.031900939967	444.602638851168	438.715906592088	394.717376671809	449.891967548556	455.181581730212	408.483666948442	441.618601816381	346.824548096207	355.454635108503	479.50465425926	420.873762922241	402.603994411047	428.550575458921	453.806459864152	382.517885601936	482.856453215631	425.119750024393	444.385185828495	428.213771276015	422.038194732982	483.110355788582	438.079504288937	395.899608485638	411.877005383941	421.651657295102	466.765809839616	486.056467400818	333.582979163877	412.378565928582	468.855166749447	417.924298158592	423.571140460929	453.21185798441	393.979088026944	377.642160100761
H1024	0.388	285402.7077	556563.0316	252.503091213473	262.007351580447	245.224884166902	217.762862922595	254.832641967265	294.061544839128	276.125106131836	251.837415890475	240.929153161405	227.794084092981	248.026289289793	265.296502703108	225.064796342087	229.404365360154	234.228148229127	224.619677752777	265.013546533142	247.828818416312	268.860634400346	242.996178101669	255.463751537374	285.783233604117	258.200382708464	254.67000459911	228.70444379064	230.551220161112	253.556259191664	226.841128985146	257.890115007809	240.946991764211	242.627043902907	250.454716626556	229.73370753932	221.111646030574	270.959118382151	220.713519087322	227.563062408846	236.675884306516	225.225688652279	251.64320402454	218.401588161531	240.937303056702	253.678477253935	233.053194731159	268.483993733131	205.951847931423
H1025	0.394	285593.0046	556626.1999	336.129659957506	295.280230530662	336.770127812566	312.996168804124	337.112726049963	390.634029710099	389.836774794837	352.210036425509	298.910042560355	324.572446829424	383.190526510711	296.848932390825	318.369707044055	321.058425448176	298.334743563948	325.662472324608	322.790582419987	321.579581072813	316.639953349654	301.809574758507	312.392419994152	358.346777867349	363.855736191689	357.640794714916	345.602937835955	329.239088241191	321.400561315065	326.043981437998	343.894630854937	314.605363992394	313.015900569543	320.687300124947	321.814838977687	328.940250713344	290.503266717677	369.258448007166	312.182334825604	295.533539594099	310.934113757683	326.040982984277	339.891638979089	333.699481209549	331.887863343748	270.204920893622	340.261196389473	306.089305421691
H1027	0.384	285978.3508	556738.8731	244.895075303002	236.77915561968	231.250620045425	251.500674788063	295.059800046459	259.341213188025	262.611927729906	238.306344621497	251.56691115025	267.922693453952	249.707429467543	261.601810977797	233.511748647931	232.384156179559	277.998148377413	234.420358767949	296.866356143365	282.259051032285	252.337616686193	235.924048143193	240.630549504553	264.971256894942	257.991009480859	268.684136143348	295.666349961133	268.294744017332	270.307323216727	251.300952566693	282.136907282794	262.469059032506	229.831246158114	263.20429958923	247.417884642924	273.024928698107	282.061890088968	250.771669606887	227.04422229336	243.831337023464	281.559730239724	244.546493555791	280.779974334247	244.749124718464	244.020236620943	276.517624614857	280.834015153209	228.740311347576
H1029	0.392	286361.3208	556859.8631	407.155142041888	449.33210621002	371.549305733737	446.576597488404	444.954496763999	444.054918953221	413.296742573922	404.990355812717	359.512038538917	422.356338625661	458.242742862983	375.754784737341	387.336259184004	410.436805287427	413.373024821236	471.021401750467	417.553341101016	437.787719496558	389.129726718277	475.615743024793	435.840742926273	514.960328311357	430.508886055534	463.503343698298	436.997982388533	446.833824157714	436.653001958332	411.916309386761	361.709012997671	413.04931305434	404.56524384123	431.95486485502	423.90361820173	364.216692151516	357.799281926319	407.289431149165	346.044808318517	396.616575992406	374.148686101339	428.987087558888	393.04923393326	391.635109079654	484.13960284708	416.685615663919	377.123187842218	488.698896185799
H103	0.388	147499.8712	580211.2964	244.109601927363	242.768954937067	287.953264691981	216.024456532336	231.767446948729	236.495397600783	235.693042197592	214.572906163995	224.179340977975	221.197621647239	286.817075989638	248.798966937884	212.482151952831	195.935211734935	211.876217892215	238.121636906772	256.299978945002	217.10979351715	220.462893078981	206.509897526996	191.091024294932	239.133973387776	220.524434429156	284.099366691306	258.485478617185	236.918731093303	225.513531768316	225.434705517943	220.787240128495	264.524374451493	223.889277407371	238.013628353302	246.364377357509	210.773394495576	225.87159658248	208.288642622381	224.524046361687	232.671575344476	203.891183606518	222.577058864494	228.12547737013	249.606188836953	201.82507920321	239.420894140128	210.066421180855	168.74631659729
H1030	0.4	286553.0038	556919.863	309.576039509449	344.62184696115	324.481670900502	370.848277423642	370.282880907116	329.392110993633	341.824164976801	329.304729453689	341.342976016353	322.740511477213	353.555819939272	336.100237352474	358.069567961731	417.012576806472	348.006500685301	340.956583617089	332.383935611193	306.457581090032	336.954701605964	311.563901263345	329.557416800394	364.168152780203	320.310745660319	337.787225446604	412.620801310905	325.192158615276	339.577098280507	334.458569677554	377.519427507394	359.212944355278	309.464190583071	310.685735832782	332.703994194592	333.563462113694	337.332229662159	340.25951788796	317.213107597509	385.036081387171	381.187307835704	343.450106221125	357.892471046182	362.320069037793	302.909162973488	328.417673828912	369.93017888133	367.113913747056
H1031	0.386	286743.1027	556980.8531	252.994621414839	287.685990703989	278.344043863812	281.774875197695	265.370974907985	260.437254884592	273.090774638392	231.749596039419	283.739332884762	206.53645032786	292.734310984581	267.98298354783	312.215502365986	270.499568548554	259.144693325243	277.058729675147	256.791350172151	272.518685207016	309.641703197901	300.856599326225	286.483464569386	299.782274877625	260.100354725857	347.732381227511	248.322581902966	218.229511672249	282.450170199514	235.859861105834	297.210344204226	266.450498276199	254.678574540843	226.663555989383	276.180456380144	273.461448247423	288.591920915642	273.464492256348	260.564504055261	237.666243870533	296.872550890387	303.127432424406	258.901762701039	245.380800254458	261.55507996945	310.935653357459	294.419471062855	218.845908009257
H1032	0.394	286935.9738	557031.5461	416.450186161028	420.451798960156	370.408332692433	407.674236070555	431.474219106969	384.183061395245	378.454657034283	370.994168532523	443.069863548901	388.517763493265	399.376554914994	362.346916423761	385.047940011546	411.063022808646	369.98937110109	371.289203066115	388.221211569852	378.563352113498	403.259665352401	404.404570499477	373.023913337987	367.960276616019	428.30049545615	405.655360907118	405.856251439833	369.286702998947	393.074723119696	386.096633246119	380.732438168427	414.677322796008	380.052796267211	440.912388597179	410.457620260094	374.844756680913	376.856288245933	452.396100481662	376.962074267421	348.05302385401	379.610424278785	437.639323905753	377.579369225109	403.949593982626	373.462130119859	369.172318177102	406.891085106788	372.379938415972
H1033	0.398	287128.0529	557088.7738	282.671888818312	304.699328346589	294.204354467043	283.445105604808	357.339639985808	306.490718147742	334.214420267008	242.782943672186	300.421399927667	281.562825585599	287.382480440457	301.583767366305	291.996206725739	304.65553037	335.520005633508	305.432153919014	346.591371660375	328.15327750461	272.540841808642	259.098178328414	294.29368154123	325.40620563164	289.768345070537	293.184474344519	302.839772921768	339.36105488852	308.081973726659	276.151583720709	300.874753422428	280.801122361216	278.611830816468	334.888216303622	287.717493284155	284.29637254371	297.239558416481	258.36800127516	280.876521175896	311.907932297769	250.947591540246	335.416746173041	268.398870340676	298.23747965953	303.784272393968	334.79532046974	298.371229752081	308.95414643827
H1034	0.388	287316.1715	557158.2787	193.558811969841	231.818388997561	191.952911058285	198.917494560816	196.410076838513	216.93256168463	189.112231397636	227.975315657101	235.96009354425	194.627198724254	212.569482508932	204.320875040457	191.460683746635	200.94099904937	211.539060504721	214.625638968123	221.14952049437	205.428222064294	188.743452800502	189.69246449692	204.835847820305	197.408018600948	196.635636808464	215.468328067773	199.931658635472	172.044419064196	216.998554474605	182.958308676481	207.093838452024	219.52956859465	211.720930506516	190.127928076585	181.431245931146	194.746014377564	228.397698113786	200.277691554974	197.009743295466	183.042136996717	157.163252164319	223.398543847871	208.355394870484	192.925223522115	194.859340050177	202.96388807009	186.689344917706	199.419172100717
H1036	0.392	287698.1514	557272.734	278.546675452703	301.376218903619	300.542534727735	290.686434375208	307.900752865844	301.801020394831	305.297046270173	338.393980890529	359.427063536403	302.229709944846	296.032613116169	333.437840964422	295.546951018941	298.036744593416	318.521227361189	295.397099413076	321.593288607465	293.243630167162	294.522730078389	262.262458235535	254.082648543393	301.188400917294	273.172385300225	364.382461099278	284.777319751603	283.622373696657	350.626603739763	284.786464828201	309.848289278916	352.365316063378	264.842468822647	315.511170683446	273.718915338726	275.3791207333	294.938230578365	290.784580194272	262.688243676677	292.144583072943	244.356932127538	285.61018076596	326.212719180774	317.504926501792	288.805156776733	316.059586745155	295.791124317833	283.13104004569
H1038	0.372	286396.0707	555875.0564	370.66896955673	440.596608778594	388.468188039581	390.572651810997	376.689390393875	397.696783327824	404.563499146685	361.589325913726	362.009749955791	388.877482040539	382.458653477256	379.044101130607	379.315308824504	441.600606637004	401.396674711506	348.282030020604	397.164222470096	389.163170513432	389.803788684757	369.01749811577	378.421432781069	440.85789921635	405.611163975893	430.898108177637	385.29302646072	341.458222458765	407.854223524872	413.575669581997	368.37152480637	413.846064804177	406.286667907949	443.201136691016	392.925972693081	371.909422554621	377.149964641951	343.302779247799	353.677900594448	436.138753529301	418.593114298054	407.981903856805	374.758847390912	358.01874674633	408.36200855708	419.810837169158	393.556146513273	427.383031088028
H1039	0.384	286597.2421	555871.4061	174.564964412614	209.613971276844	226.990147333522	161.152548979262	182.462813233128	182.148902293012	210.008302975249	183.22676210777	198.760564273774	191.818459051629	184.686979276956	200.927387361191	154.427139178042	170.730415011747	178.998762407429	181.903201387126	173.00706350481	199.279827462985	183.585004234028	193.908731981988	176.45559103849	195.421909609525	190.228841550872	186.565358323658	180.157821567093	197.187739305027	223.847045014625	146.627733646067	226.571692029469	224.076217690129	167.1757903715	190.08664136016	171.511943957307	207.800977720868	184.343622927023	184.986762725026	173.013524135465	178.660890759477	196.287742435192	201.114257918868	148.438239802465	178.888250307766	192.320374134893	207.567342387565	174.437375027745	202.712563945559
H104	0.382	147629.4354	580064.8683	211.740083235949	256.227785720106	259.793815424905	257.443489854719	259.392600072657	278.747821672062	250.449377476004	268.088026331183	234.502543123777	244.023763173937	225.402079578976	291.538534089653	241.838231180785	280.771423122006	234.090270062879	231.264033027667	240.360691924716	285.311560603496	221.853620652735	187.74705526966	227.68970994367	243.23728816667	219.661617759112	266.128963558554	233.290194557026	247.262771504283	266.392154139501	233.267879775655	196.810917783335	270.373199630838	288.422008143453	227.007134132735	246.303702353964	230.675030865782	256.992440167317	204.820344605146	217.130320542821	273.96726697745	226.64155182392	231.6262938384	229.293158376922	218.770479673115	223.999276171445	265.759502987661	228.116248041619	241.427834968043
H1040	0.406	286798.0079	555864.714	332.126028429864	280.23612172696	308.327589551316	302.963672101159	309.186641658284	303.170482560411	313.446726713035	342.615023155503	304.119878246137	305.582158474887	304.204914631259	286.726600467311	319.550291596382	299.793958820307	342.40996970448	294.393182057202	350.063757474679	355.087029300485	350.195901838034	288.716174185479	315.529723709452	287.893939693787	329.912718868801	334.723500101513	317.125471091564	300.286363645747	315.179901936978	286.375959261543	278.349798467506	324.728272281562	322.572848817729	344.794125667196	326.697650830611	343.91456330402	306.833883790504	304.026440494033	254.7796152269	320.982077063018	300.286578955968	333.190072502612	290.999965942281	288.378156388693	333.39855344477	314.355388837311	364.34845846847	293.428026502941
H1041	0.388	286999.7877	555863.7	164.37596250824	161.113824511704	204.412921930949	167.202377962266	187.849480404379	163.984866408519	179.842803431551	202.472912560617	181.721723670544	189.189453179607	188.135912206548	181.283785261888	180.005826972871	185.117477969556	173.017109562991	175.684544731911	202.398477834006	205.329960695128	167.385623854297	185.901266747098	185.450222090091	196.851743477014	182.781149100066	211.048372978549	169.572186490299	183.237804673239	223.377852735351	174.698679921812	200.084664664745	212.706714867814	172.959864203413	177.913633102597	203.360250567525	175.595211781369	228.360196678662	164.85811812611	159.361934567144	175.711470291716	154.534024508646	179.248308371674	183.681449416217	185.343469234841	177.547688407486	175.458523533119	193.670852081328	177.895165815381
H1043	0.39	287402.1305	555846.8681	315.262787449554	325.627178442083	302.764627359461	251.692038262716	259.305238947715	291.861420759234	324.855222219518	286.531093536164	306.282254027943	235.0892166859	294.932133877984	319.163139574985	280.252918324524	316.586116729836	313.733437998762	320.498325015792	348.925524402981	291.648618094369	312.539087105628	254.030263718099	308.189707937481	281.942650569459	275.772447808547	335.747137289926	309.467473816526	303.696768546795	330.035267783975	314.714906630342	366.803433592418	328.515200856109	311.497364046864	294.596907868622	305.031131621926	260.323641517746	276.406696800879	267.406086759709	319.583034827076	261.77904764472	255.946916562735	302.81115562047	281.878357156219	278.252660025281	288.531429935197	330.777233055813	243.040139576671	276.08140879058
H1044	0.38	287603.7075	555839.9731	196.941877243425	216.639993022057	194.357432699413	198.556446385863	206.248985410915	214.882377689101	215.978578641148	195.421755955391	208.139572687663	194.107510602224	201.228576593154	206.491130093168	176.444026339249	202.022166037393	221.468061848381	184.129781252794	202.299844896008	240.541626537493	199.017315341703	185.885037578757	220.810211588704	214.08502004544	228.70592629725	275.469610610498	227.312676529906	188.155530296271	220.346702197554	210.380184132754	179.672625563521	220.954469633541	201.023761727317	220.461406679216	207.565962445429	229.425801513003	193.877584827178	204.511155571165	190.869543641505	216.918714694706	210.041841409781	207.222883798626	209.338419258925	189.375362185393	190.348586437498	235.098756868796	222.093338134533	193.024786218458
H1045	0.38	287805.69	555832.267	243.70368477908	227.740472988988	259.353207902634	222.263912327375	244.594036028708	235.579610610303	264.266326993593	227.2860428174	253.016075499121	243.709370061394	228.554677597877	244.955010318664	219.097174920253	210.657119914635	232.18945758642	236.281216666485	256.64756774187	221.096025933759	228.890370721441	237.015194512947	272.210459173005	268.964468722807	218.530647158946	244.222166557695	225.924758274173	218.723497368883	236.752826268331	244.426855228158	235.309208572615	273.720329776747	202.816925695925	219.058058602552	238.730488387164	236.64393165342	211.91603774874	241.413302452129	222.188613221661	256.586626735035	226.274544238784	249.33493774878	251.959311205036	224.821800568343	223.334755086687	234.321831614828	240.414000658104	183.773402969915
H1046	0.384	288006.8614	555826.3859	308.620208970788	333.322388244522	292.980756105867	292.394864891559	304.498456762242	299.798521622836	289.827195757967	309.321016909571	313.347631833968	261.267936753229	339.449297167685	296.411123220135	282.114586788707	234.236714034956	356.423775599575	315.756547988894	310.00092348196	314.775991391691	288.12745687866	294.515004006463	294.528208850168	346.549640597095	308.056126773817	397.878899029986	277.563517936605	300.831523370107	306.854475246578	303.539222152723	301.679236222505	331.487644269332	322.096842766738	361.346329412632	322.041817363288	271.169833257	309.944160683151	305.493556191516	341.095053783721	319.348674249302	270.352342699693	314.821615258112	325.926044188237	295.121932059136	276.199366401676	300.392181383632	315.257826114856	289.930947949355
H1047	0.386	288208.0328	555822.1273	276.588196683747	330.924500116865	296.824024287361	275.118602829333	249.026768038907	290.479369366866	297.723936949026	279.571698955504	297.871229748781	269.969117519629	288.31726921787	282.424812539571	301.797501233365	288.243066870116	267.463027128792	301.499770939286	232.043164834649	279.132653415875	264.744000055515	313.118334738399	283.763917223778	296.390215462387	260.120302201233	306.068671729209	255.866838227352	279.947071804749	268.923513939667	315.074237900882	293.84453297958	315.435452717744	239.696677536395	301.736144021997	293.757944619763	314.49875594406	276.21828550919	266.127165860839	270.588408320419	299.646444427217	254.968626883681	304.212399841505	289.59052674061	280.471225399949	279.050963383954	295.743562642328	349.952697446369	265.451740986189
H1048	0.396	288409.6098	555818.0714	363.851011429126	306.757257279974	378.101068573822	310.103730654171	378.627215027662	312.612007316192	394.845217630944	313.340749947277	358.983354005082	340.291821243596	302.490307105515	346.416720467478	321.138062858501	340.370717435815	333.394653759508	382.103829335026	336.84969696124	349.13079101679	346.483665639889	335.18240477376	341.70169323393	353.762596358526	362.231547691388	386.110248054707	371.756606446177	322.322020137579	335.166128228777	292.058376068386	294.924245990745	358.21347151445	295.676312524443	304.411968244865	284.150306031489	331.455758081239	373.03239066784	298.996501645746	343.524980840132	291.918915607043	342.894540453485	333.458325501212	313.514509036057	291.389789273809	347.885405980702	331.254480467447	338.165478996963	356.469042355024
H1049	0.382	288610.3756	555814.2183	319.85420502202	306.75887212204	284.875482341418	279.57097384165	331.558411841083	266.641548013873	355.766723619014	334.674643962261	323.1253086685	285.287595723332	319.013346681315	328.83342673125	337.465950039582	278.917130042703	289.273742524968	304.624178084393	299.709299741354	302.047200560958	297.506326017472	289.940212567009	320.777929726533	317.345416746509	318.370338125073	339.332062817919	300.348072458771	309.175678623492	328.960666367799	294.484232939853	315.608131375507	297.03568831514	281.351608536255	321.752765543924	330.053128533237	269.132414293494	297.771843500157	315.683479979367	336.447813517674	344.117776288744	301.889902822487	360.370161248391	281.241630536583	298.52897766979	299.477675753647	321.863170257819	328.400336231123	302.704464135513
H105	0.346	147743.9601	579926.5029	251.10867531472	237.944206655204	233.586023014528	237.541682117414	270.20391062093	284.255686780582	279.910014153558	254.649222017697	276.301210459246	267.217706151457	258.141933652518	303.723810929464	259.408323107636	271.731659503366	238.505232945333	257.417230714319	271.20574106552	295.59703893567	230.760443638443	237.288420038988	312.401298728758	261.399226916841	250.248102448914	263.954386166933	279.132102591898	259.992809861703	265.222518509742	296.330680926741	243.982878335316	277.162552220107	291.44768765685	256.432450931172	253.95097117621	232.482962138208	270.481272139425	252.706013131655	257.012597203662	271.858140433148	254.272926571401	261.970172638928	245.652742807966	251.711045802789	269.888757569885	250.613760854251	255.968082296697	304.161473881563
H1051	0.392	289012.3128	555803.673	317.447929440069	314.215237064541	302.120882842925	300.616580571677	352.665862581788	301.119552307734	322.81083737491	315.008302383587	337.216899629412	276.819763343266	266.186010995822	275.040463308142	250.642456263652	300.514068891222	307.748439145254	304.07345596432	262.277221534657	322.247309906363	320.14144370623	316.140522281013	292.85660010077	293.540473958431	304.218068189678	326.90461024414	298.742531989692	292.402941508474	336.381539983239	274.656695340573	275.128351971553	302.501885649315	293.841165299702	301.861790510975	280.507539320329	293.216337926156	313.691642180234	337.523031787181	295.974462063578	305.580667728014	291.19970740801	294.424860200508	329.854432162012	310.008151740104	276.584362496495	338.780753323147	398.486983767919	271.729726824546
H1053	0.398	283217.4868	557794.0505	387.06704073373	337.217693799299	327.396560255165	329.682673576044	356.003951559716	350.18340826495	328.173325233717	357.073831225187	344.941077301826	310.868415226726	325.420703150061	379.319214105927	343.203689052691	376.894387687498	377.66474467531	351.021223993141	323.077900630634	366.133294637099	338.342933026873	330.448792047122	316.097663098493	335.159565302125	380.520192639701	338.331838127019	321.628319173119	297.50944139356	342.881931265841	321.855930928092	365.541363857625	353.108740234069	309.528451609717	359.72856473236	301.674413693231	294.813498807686	339.758045338441	343.286293472067	355.085920983419	370.092524208246	317.607993708276	397.305096532415	332.946466859214	315.268854888588	337.711154279892	349.620750915445	343.722885604295	328.744754780294
H1054	0.458	283162.5868	557601.9006	313.371221779093	344.458600261104	298.478695310179	252.041141110524	331.051443661089	310.512441956023	274.794547021179	275.471963565727	349.193098200961	289.696831062095	306.303791746885	327.900130255065	279.075813285406	304.584501094699	283.241819465207	281.984275126494	313.25218278696	300.720798629961	327.810365163931	313.149771662236	279.188369669591	278.66558456357	308.745840450476	325.921159499623	346.014010854439	285.105328610428	287.054048192979	304.85873041632	328.871041853671	350.06744125711	298.345059699041	302.691290821667	315.513748084028	277.177358351639	289.792296948439	291.500645389983	266.448165549359	331.837822001648	322.961634255118	314.867814559445	292.689676051133	297.16255820053	314.020203877204	296.859836036645	303.746093095995	315.030985465198
H1056	0.388	283051.2447	557220.2225	196.124548431879	159.573515861568	155.493974816637	153.258022945	200.67229340286	148.741249102439	200.832143204067	172.766364690738	177.076001226332	136.409650796703	206.126167982457	193.913442069672	170.022158187161	142.237305713933	140.909261576017	138.568180247236	148.192835540724	167.659438493032	175.706948033708	162.210959379269	134.263493926111	204.124087398344	153.170588503494	168.378427537401	160.41882632839	135.943916349217	189.378801862954	168.486985353856	178.096638455058	141.305437597394	157.38150654013	156.890508548473	169.125850496657	144.47062422736	163.727412705967	152.031260369488	159.004902440242	155.673829354603	158.650188827272	198.747335633096	189.445188245065	153.662697550899	140.018758657908	169.683269626256	180.691568354076	163.941532409653
H1057	0.39	282989.2509	557029.6147	261.486288561781	278.311554885546	262.560590374747	266.021050004514	267.348669932151	286.195287361485	260.916185678495	265.865067220113	256.752805071555	224.674097454824	268.554626683634	289.119960912464	256.082994745358	219.284046139199	231.040843624647	258.541180546892	247.086295317243	282.464769818716	216.591625090193	233.442903766886	270.00342188705	308.35652244393	294.674485406569	257.164821359157	300.079823532978	220.465029482182	270.59657188728	280.94830120408	288.577578917786	276.154989085953	248.090692825665	245.415735850297	234.292656386916	253.232400269421	293.059067532271	241.451049903654	238.134236276794	234.996439573818	191.795047370662	275.244823834592	251.362037103662	272.573244937314	232.407103751114	272.566324493973	250.675012317567	224.103154515502
H1059	0.388	282873.4367	556645.6234	259.783998818535	279.49809667451	262.252744663602	272.921746114919	260.748175735673	276.229764380323	326.199126017268	281.862311288804	285.425275767267	296.910350235938	340.326171685039	274.365449097933	302.564934979824	272.813940063219	269.130422012886	311.346000293519	270.839526641281	295.025739413086	249.678973287201	293.754853835281	311.042544181958	269.995438020978	300.547070810791	290.13896008336	269.78160189644	289.591210283411	326.480922995476	259.374809794218	277.057631853699	275.051664631323	304.99845578986	266.00515651889	312.277683467878	260.650769378748	288.585853596423	274.18032459224	253.210480055121	293.324406756562	283.901745769278	290.534367732324	280.511719417833	279.322613024556	266.196923972601	284.925351426161	297.566935888533	276.387363528748
H106	0.37	147875.9153	579791.6805	199.039939373187	207.069547927352	249.763674450537	219.633591089043	228.002718709216	215.647836005275	217.883719401863	219.409348763443	201.470225636258	199.244703197026	205.712893856977	253.684610724133	233.563662919855	189.725031389347	199.204311048062	194.302774388243	228.903697994507	228.527056933402	206.479283226214	201.365583950414	194.21575929701	203.422289209023	197.132438168813	235.455295181885	180.550852082994	220.371591875515	197.252819147537	196.967980994174	246.761441096606	226.21580234448	180.873157392393	211.037772817949	231.161732880073	205.891491944588	229.591126460914	171.055245481988	227.021570339687	214.745868895072	217.997869076392	252.322114395958	219.328692018187	233.997244973974	234.290672449582	249.824380786221	205.435767210958	192.644775568914
H1060	0.39	282820.2331	556451.3145	232.82194714071	282.274781017826	268.911284976414	263.427324571457	253.850244101947	301.166901725823	293.177796403455	264.41994962481	304.295805292413	267.85517499174	247.500895092495	262.277082789482	286.836717999795	262.425212137546	254.192045915392	256.113542942894	267.867837314423	296.004968535516	234.064220109904	262.808634230185	235.80612007617	288.82156116485	286.506170909525	251.675382497666	268.041230560325	253.094846002556	286.12270564538	252.746470884076	261.179867959657	263.399146532138	238.333965521378	289.684622512738	253.225903007212	241.345092200087	259.574676153372	245.940371671676	233.449050161195	276.412096886091	241.980304490013	277.96486057148	252.030256380679	232.683738290628	256.329887870949	239.991572878354	258.741003430208	220.111775936843
H1061	0.398	282756.2345	556261.632	234.638197350744	242.797518639569	225.276354761829	235.169778245966	227.451933380824	228.834695453031	229.165996927243	222.570698865008	224.6123692803	198.43533571326	216.624050766586	266.391202366787	244.794251376379	224.366105913303	202.770273455203	247.167323303111	209.644944367286	220.673561173143	213.294051710507	222.420944153576	197.163173179429	248.327310423285	213.921292825045	267.685288887431	236.325645825136	245.430218378178	214.151254741106	249.377127485014	197.902891193246	239.184393276118	205.425535258209	213.980971479908	225.485999167443	215.802715781404	230.697415021421	188.143710604821	220.549437385776	233.438059769496	172.580656067034	236.921413469941	250.138581989568	243.439164436734	268.948492193927	234.812528712046	257.602983918866	216.191466187823
H1062	0.434	282691.9275	556071.1785	232.871489967946	251.316969920061	246.365284836598	200.565108743493	226.679238382268	245.14021545751	244.200560279875	215.45143365703	268.165788888167	235.000658198684	219.175066480051	233.25956479871	232.017069758856	210.869574113494	216.556997708728	255.197731369788	248.921574064315	239.11897985147	233.99640651738	207.263581373563	224.03431158588	234.959510093807	237.645634293079	279.73392462464	214.463418599829	226.385786221679	248.865964224182	218.053728832887	205.660736401862	232.230369738556	191.664566835749	240.723570188499	210.734479121074	233.858907519568	237.392438654689	207.971806463006	195.390638562099	225.742701163638	216.872543247896	215.066212960362	223.872734777745	205.739868187851	231.426364441367	246.084318798987	241.843516086214	223.749140960982
H1063	0.39	282637.4902	555876.7154	128.456800980104	162.383487264374	139.059935096163	138.302902297218	147.385710611159	155.98998935909	144.149734058176	148.452768905973	181.101672351086	123.256650407063	161.058657231767	171.470131226373	125.692591681617	137.623320090234	146.381981684554	151.488330103272	135.392317750586	144.970309684768	135.569369158099	136.404392418773	125.807849521189	143.064521282113	141.990928077002	172.056834970075	151.733218940068	148.305673854402	185.086446737935	139.543745751017	164.772604080132	166.42015878331	148.572328732906	124.768404436593	147.590558416474	120.907759785993	186.285198734879	143.132871585255	156.796926477879	150.830293504356	123.91242103169	178.672688442975	138.044875780064	124.423837222437	136.788393944568	156.519204994405	156.948636652387	140.911616415634
H1064	0.364	282585.3661	555682.8691	192.235479301521	214.533787215524	186.461886077329	161.690494717623	179.841475115517	197.235860119841	182.336279359956	199.813652694594	203.342075479718	160.415367439831	200.36760870015	225.509622558856	177.354709367653	197.384257808129	169.088274254418	161.762224125676	219.097295949514	216.442001342548	190.75318676424	173.647106440509	175.070330411788	193.327210035712	164.576451216163	216.699153546162	182.832683593048	183.126983953183	232.107679083163	170.099501557167	193.838176499382	205.056800457605	177.699498716431	177.71482179008	173.11607891947	163.681638285408	164.042474158553	211.209757374702	161.165653761189	205.849889251197	178.279363018467	190.570230404371	165.217769090936	196.094021926849	181.211415927984	178.056258989208	199.162747975829	173.503773807441
H1067	0.37	282427.6058	555103.181	275.060713852877	309.422840185071	230.388229487461	292.116086214428	234.013683102138	268.7790589712	253.925117736255	272.114359353402	273.25828833113	263.456983881311	276.06257848148	244.314266705157	248.466781549095	268.705272271167	254.900399331848	248.493020960808	274.04278569673	261.680434493827	251.857321146635	237.632011529296	284.922009258661	307.768737384082	217.957110514774	267.145865234623	298.932613505736	266.312600123948	228.348167012152	267.771764798643	292.639519685753	289.298561265452	267.823785435005	266.12295013348	266.276777354198	292.180544229021	227.666317476209	246.004288813886	252.027310743866	254.84999535371	221.125768841223	201.971985691205	275.609523113845	247.899420236291	269.311920257332	287.320106314409	242.055737647665	276.528734217753
H1068	0.396	357721.9625	481666.2454	281.70930600993	284.007017384678	266.503197769658	282.965755184423	263.665140227372	288.487329104135	262.838961468583	304.123118131773	297.466843527065	262.374533798251	314.857716423736	283.122959454121	258.856704586354	262.870650320458	251.845720935325	265.890149637481	300.523124634873	332.829948276322	276.898037580012	245.365698094598	280.40627982444	264.776098380373	303.985756938681	336.263938017381	281.81388351695	284.213863486568	310.937725467576	260.286156922337	302.632101770646	292.277049836538	259.274856864416	274.60894256762	258.731238709993	253.155411051537	289.118502123715	257.756743298478	271.784548920994	305.846424236138	269.709172136111	302.840722445503	296.06508913007	271.965803861345	293.498245321786	272.192090944442	278.424330792467	269.027867124375
H1069	0.368	357848.6079	481514.1083	188.99697382016	182.279737380404	195.904416652101	154.191865883763	189.539997931537	207.555645435298	210.2529621229	223.421586077799	201.69343097927	177.468619667473	181.992987424024	197.652460753478	192.18351618508	155.267827148536	166.427588881606	191.714653524669	167.69512725425	194.120319465623	144.609961692554	190.405909377483	198.264657183666	213.541126178234	198.444375836154	226.996496711143	166.319555918291	193.719940766025	206.107830517337	163.122922421631	192.583799688567	196.31249089047	176.225430928627	187.626154483109	226.545791913678	173.42080169027	184.977421991787	160.034341538196	175.833051775112	212.564783798918	179.902041173354	238.449817881117	177.352418231402	159.126567228753	190.846922147288	224.043461743494	178.339942173259	168.389877745568
H107	0.376	148006.6111	579655.4729	246.236277440052	263.368604710972	254.297671384728	263.384696109721	288.283447708824	277.190861111439	252.782834743733	244.201770633539	243.354429421636	277.212011100885	330.008916862298	287.376230957377	258.61823550333	237.905977880456	264.52543206714	247.666293929249	278.36635914423	226.561688227908	244.439016485746	259.386622380473	269.826758399701	281.671253299419	269.862069710921	353.172482614456	289.195951812209	253.060556764299	298.980313514604	256.500191439309	273.625192001111	270.028213336453	274.782624309212	262.907006088836	270.567094083419	246.384031310339	246.296664341395	231.808851874384	245.606128292358	233.230944924347	239.131982640542	260.881312186482	260.767805661973	267.675101353695	207.569263855745	288.692424608871	272.054847273777	271.53126585948
H1070	0.366	357963.7479	481355.1208	251.900490165343	237.770452256955	248.989841873693	236.934199031367	290.464334975068	262.923334713767	261.632319540521	271.00779683775	279.588940277994	251.945202356529	251.637242531344	274.011071665167	260.714235060116	244.18381146111	278.56327354336	253.302303024488	267.528706157475	254.334348827346	255.159739982537	236.39436571783	226.230479095933	232.394791906653	242.436338081413	260.73204088655	235.870758731793	244.487216923278	265.414343949695	286.169364417053	231.468586980251	256.09975769386	264.350516461948	242.91156123937	273.824781675915	262.544544938478	244.673340075783	237.554133691297	226.018274062486	251.800858565852	280.170713018912	264.806590334382	221.457799387501	232.018210857803	250.285822813663	280.930818975315	268.055150138094	238.516759730428
H1071	0.394	358139.3124	481262.9359	219.730359068492	210.153740155318	220.946714545313	221.124626896441	201.069405381358	214.835848039136	220.058835582295	236.447696358391	247.281038370625	191.475391393858	228.642975655144	233.51327829924	241.057419689166	212.05662521958	215.045670499412	240.830218841714	229.077869048806	232.912424339087	229.098583166875	229.018675075531	253.055029715745	232.19991314154	212.347487742357	248.785127424419	228.750506479716	209.425384395511	252.14868618954	238.991140443603	220.984965252459	221.795112796874	224.943525677646	227.943113585043	225.676801788943	192.923506363328	235.6593042585	222.011212366229	218.942140049174	223.750767663081	205.764754635013	231.759735496149	224.808980515304	223.091689368877	236.918123725569	263.25427087722	232.740090364588	203.871788536574
H1072	0.392	358310.4344	481164.8535	248.703773744757	240.851811546017	270.110181185707	255.014289035102	253.860421141171	265.090517468089	269.42432417977	233.071183829535	256.392141570748	258.034162207516	295.530917191722	250.107263496678	230.596807787181	223.219366444604	215.797442133455	239.165918467425	255.520590290298	214.89499207468	236.481112459372	198.835504526914	257.630550357088	246.341462971814	276.84912610476	225.253105040771	231.28108762327	274.002698945815	261.116906783886	236.685719424473	255.151896047697	220.57979240687	215.977639560518	279.885520584456	250.697232784178	259.881103358158	217.982498848464	258.692035791912	224.31889750688	246.496900009171	214.372607648487	295.29640416066	213.91960993333	244.83993527887	208.78553604143	248.427883592964	272.353790568394	209.73211955803
H1074	0.364	364157.6064	476181.8548	362.757901361938	453.363446621904	351.837625228801	396.248572273763	404.807046368489	342.682208837294	375.539582111809	362.016286921056	324.446131719174	347.779432204793	329.596269456569	325.077403147319	366.787971478885	362.388363929192	350.221219735973	390.060360905712	366.413205835664	394.346742274356	352.307473590778	362.243945523225	373.39771451988	402.94686903503	400.206102466564	356.047195675611	393.131015439961	410.349996052048	410.506647289206	333.405244151363	380.438076496137	366.109583210525	404.91031625623	338.049815205591	376.53357186335	407.27156558039	383.13650443842	354.11947867525	413.491203239465	394.759536102625	342.743599268741	342.86018560317	369.695859757942	391.215585578357	326.244657495156	390.293410491054	341.242466417992	408.810999618282
H1075	0.342	364242.0404	476354.5915	328.664500594987	322.189734258651	291.223518669108	245.424819780933	298.333315859909	309.598169151742	328.192573320812	318.299805522011	360.13228426295	289.607041779111	361.182515508068	369.060299393469	312.044535245746	334.958298075836	310.202259553518	357.804250959464	338.178074324817	352.937806572097	358.055005904028	305.688399070822	316.380703079438	362.961951008821	322.650116559819	356.28742431191	288.271891778804	313.986851189701	369.17816672211	316.664892983086	292.428389469074	327.117194164397	337.404401471842	306.885126721128	307.172383579435	289.296836338522	369.525855511542	310.258948184238	290.734034631422	297.449612292745	306.374539038579	288.48372760913	308.142600863909	306.958424113949	354.677701765718	323.211960030926	314.747404466217	286.375593542531
H1076	0.326	364340.0186	476483.3879	235.369048761393	258.435657219965	214.006991399644	214.95162298481	229.698942565828	201.231739143558	250.787542217459	240.553221155122	277.358178376959	183.812794132402	256.256362576679	224.738249339899	193.870578041724	276.759063325936	230.825795016219	256.932614839476	281.416267633961	228.115456198794	237.07521480185	200.973378974115	219.722609645825	208.367268581837	267.738181278892	263.22638153266	240.029757303906	230.976858090785	241.868205910718	214.686640061748	209.4980115412	231.709884661786	234.588983393319	239.376986051575	218.373768250651	196.538946456735	208.575185280411	227.113236571497	233.885270056049	246.18654564012	251.299863653075	251.549558106633	242.387541974322	249.969910149975	205.455791716232	217.524476760208	244.694205034697	222.077912530923
H1078	0.398	364599.0411	476482.9997	316.285578507217	322.661850807275	349.39990133284	314.511887431612	336.610764777807	353.586472269361	298.048232095217	301.514876759258	355.755288976143	359.474103505997	318.54960051784	347.478476058254	334.062199397526	347.800196308591	334.288214481931	336.009435209833	326.337551519202	333.691014775001	328.47721750633	323.805549917299	322.220213112956	344.276997902234	304.675439609295	371.897216368291	355.692801686947	291.67407429508	418.523797956711	313.164750035832	323.885406749097	350.365362111564	302.010210850327	372.025112957715	329.909135476447	313.537560386675	291.282675973578	343.729319457023	316.202575958399	334.733305666067	330.280667288611	325.6601792207	354.361370961144	337.96235891431	361.485952319142	326.238457794441	335.828330739224	332.638304387284
H1079	0.374	364748.1681	476480.0044	382.227784928547	360.124022740396	366.471990532215	316.025613755023	358.640147823323	380.929646200686	362.212170946862	355.943440464095	379.561191378184	350.555475286301	410.057780505417	382.021726633508	357.595993554808	331.126618627476	364.05350498922	351.8036829462	376.578050945902	343.796269153332	356.36041310814	377.772251208164	344.473291062032	389.596604379988	356.653911923846	444.058191362439	371.654898552211	397.77742705797	322.605270077965	343.079806814058	369.110711416398	431.149299603719	353.918733250562	333.620511255494	391.263431316349	385.626867173708	404.184426346885	345.405935803357	339.180134796531	396.88814894836	312.143171433557	428.607900117235	343.488149127447	322.837085715018	363.341232567487	360.917101344315	332.977533417925	324.543895304011
H108	0.37	148140.0142	579520.5616	330.543454115652	408.559939097407	371.047128843234	372.843155689964	400.534327606098	342.465690103914	310.342547522514	380.953467817337	362.34162966933	349.423498872082	365.649994174733	330.330388661965	347.066033125067	333.936305959615	342.754487314574	359.038239161813	379.673655980183	413.915764195748	335.991704570045	368.925974059743	394.008933706609	358.149158530985	378.02758647745	378.344712373315	328.776629480726	400.248755742202	386.746224745456	331.460338057034	365.469128353198	366.803976166605	308.329711415281	360.301155563135	349.022567422902	309.911103636165	343.221128910707	338.160542439313	369.913255912174	344.738187316213	296.772732209504	351.701611777398	368.434063253759	307.258532096936	378.548632409102	456.632195535076	365.141218661695	352.373357757227
H1080	0.398	364816.6783	476646.7395	298.63364001848	303.332631323414	289.378392633052	321.387014173982	308.860791340811	315.751436862505	287.376912710053	289.143365488962	300.582523911807	264.534682820477	320.072001274794	311.441276132752	274.127223669052	302.496393707129	302.294982990359	311.771823199595	273.234094377396	312.596672650053	296.425891958642	254.852980929583	260.919208840139	327.700279327255	284.541785224682	316.59525526522	264.033889817751	309.872256984965	297.726115133499	258.107449489617	309.513166198153	312.502785343717	317.057250422392	318.257739890973	295.542141955688	319.270015964512	307.079191519618	276.408398735363	277.203426598314	311.821141478473	286.105230565152	280.146436206451	323.024051111721	323.509150698605	345.524411999988	293.984294620123	311.789645082226	272.343136181948
H1081	0.402	364979.745	476625.5105	422.637068503397	489.644356021846	509.963855172858	412.131918137228	423.61226686217	545.169093051921	462.311025797817	485.610321030686	430.201718465398	425.471477467485	451.501947356855	491.622694527609	509.763052760351	463.91608617162	455.134187402565	462.218064046312	446.458520120028	472.622633603357	472.154627792484	449.821816101474	447.529190442718	432.97500213736	447.92885910522	492.367506480186	478.762586411226	448.196652972231	477.836528606107	451.243125249717	460.039052114316	490.80731539851	443.702638287221	548.314204065746	490.046083014349	454.044482790393	464.412474480687	416.179453322458	474.378436789715	481.393851157428	415.991909415701	489.360203097043	408.783135248334	449.519934225054	428.217452806488	435.664436910673	483.110456597777	456.663798249019
H1082	0.39	365150.5695	476518.7627	317.625693190253	310.810640096577	283.436627680266	266.245471039439	279.279821990428	309.543103543482	303.184475490452	262.449120533045	302.066474142855	280.547259863951	334.804936541402	331.124202561487	338.26613030665	273.246191546153	342.415025664549	304.026581419705	354.433596983773	334.596282865651	309.474812392393	315.340680697516	231.763094380634	281.12515892244	292.615029013819	332.027190705133	258.084721771386	297.249008280496	344.390171158369	283.141714059321	369.202255837908	280.184458333068	274.362055051401	291.934426501423	290.327455813735	255.995310156532	285.895321902245	246.075672817632	275.551370542951	317.661062411464	249.895187182502	284.082757338533	315.228653710878	249.847229931408	254.00642716986	270.227552682188	332.486567000518	300.431092759224
H1083	0.392	365334.6191	476444.8674	397.129323095549	353.082605395327	369.008926396816	366.017398758447	360.591129095109	397.663507926787	414.442876843447	358.284556764445	479.511925531751	307.028034667536	348.733172536421	371.474481087928	340.047609730516	332.451010524822	314.943106409319	380.300053670616	381.424752703775	392.20970909807	353.220864491057	318.731963745605	347.075303539354	359.901839158439	361.040639363287	436.219271297427	349.596765365868	379.676136118374	366.036613894636	317.407066239704	386.735967299463	361.609871508221	351.467980784328	309.338859794142	333.903280950917	343.530419724569	389.689275163831	385.780193069244	365.838879831117	337.641999413807	333.923032880403	370.426641542767	401.950542329622	363.699690609572	329.074213488617	386.063879673839	365.327304358062	320.532693178791
H1084	0.394	365520.5341	476368.8425	317.172922534819	297.055638162516	316.290103431901	272.580112046008	321.75459370669	366.330563655927	320.895463909547	333.799930693222	315.90944379002	325.896970368511	320.666223747044	352.576498520815	309.710525378329	284.315040611716	373.104464989627	273.862636192933	325.686586603635	291.070884908093	276.301041657366	294.419576890007	302.843647364847	335.481489779926	282.066572049851	342.860385190543	347.716834714859	305.915723531852	341.804674088815	304.686025764002	335.70831968915	295.147169582216	347.056444724637	313.45183420068	296.495634157681	282.216603035805	326.392390644874	261.751777445139	304.164152666436	320.903010928101	294.813271199371	335.034509266805	279.334516121496	320.422681290167	275.604863724286	292.114571353322	299.902713907021	280.92982663191
H1086	0.39	360464.2019	480038.2468	425.062816041559	364.60951192592	364.21953680523	360.276887261055	391.963939890659	415.427054603091	414.408399713861	407.374192878138	460.077821296553	370.421360671381	432.512833859669	417.83618187493	390.731865737024	343.525934178029	423.497273950464	411.6853538395	394.719886962883	418.021791375388	416.98439497497	387.136239517122	351.674618525557	396.330127366387	407.855382826515	377.471155623436	397.7323295036	366.413490481114	416.962691206009	442.49271507315	361.262940262996	389.247841721496	404.138142080034	390.209438399001	389.953517813712	367.243907077058	362.378234953534	411.3032492361	414.335547212992	410.369363943691	382.823324387787	438.06419418752	366.345734179997	490.781161771178	359.477987393508	389.211207443239	408.726398201569	398.919312146764
H1087	0.398	360391.5048	479868.3297	460.425497043857	406.296913798101	443.283801583863	431.025560075798	420.315991104054	426.230591854338	458.788577781666	432.530137754815	437.429348755051	393.265841905818	431.334573978571	522.389583766361	436.627967488822	425.463019367161	364.441186060634	491.719398517053	414.229854522725	429.179065548257	438.96828965229	417.557350950646	422.156739679518	470.034624921575	448.396426708775	428.562593612828	411.800027874347	463.516576190473	387.458813993185	406.336852388138	452.015848061971	397.701860658983	412.376823136046	443.088287493453	477.324311876465	393.932854779182	432.348502117847	401.077727795196	405.397631376373	407.816526229105	460.200106101345	393.592124196786	440.20847600757	471.081962610853	421.606415415897	449.011301193874	367.194163524717	337.404715323891
H1088	0.39	360328.6953	479686.5856	367.494942409572	386.198467176879	379.766394990458	413.724437136966	391.924842914362	404.715996906501	397.73819442545	386.110553631918	483.151405582482	366.591860901437	408.709121596739	420.139147607482	390.225376566101	398.461569776991	392.468396902374	425.870170089734	519.092601939181	439.569584628468	349.405216555116	396.003654984293	391.036332141839	405.000852333169	430.837509185595	449.750903501452	426.282828662219	465.607657939319	441.469053219269	420.847284038673	438.299100085945	395.371102804943	395.738456955199	370.918419318138	409.623096351339	401.964036442599	431.228323966315	402.293140150543	359.695721708351	376.579162583228	380.148380362631	436.963327449371	424.013579276724	388.916962241692	428.294483241686	432.394829878055	414.854687748068	348.428498536215
H1090	0.374	360139.5919	479401.3087	161.408341194497	149.9850102752	151.753161394206	170.402243209286	155.734037611968	179.779877074225	160.539392390511	162.577115094707	175.789338976323	137.228924091885	181.955144441638	195.682505874621	177.518873552137	156.336505810577	130.382425419721	152.975489947647	138.063546525011	138.637626069028	146.49503241399	161.394809151965	166.427314594326	178.189165696377	159.016474037252	201.693802586307	126.970010653915	158.973350729037	149.663855293103	169.790936044626	157.513420598236	185.126030894475	148.633636447324	133.965560849891	153.276416782704	139.863136676223	144.797860535005	116.369450315855	160.514446265986	144.816238400544	133.867772988868	149.106661409129	140.796843583792	167.610649612034	155.353519687961	153.068866844071	171.984914886897	162.934827424541
H1091	0.394	359951.2609	479456.8302	259.428545332912	276.766174267841	300.61217403344	280.063742265865	289.784046434308	289.41084679059	266.955780151715	285.931311738674	308.240796014018	291.058127747413	308.818913913486	304.342555521076	269.464123618278	262.270328716134	270.265570334732	301.058087373982	265.683947098461	314.623365789907	276.337517404992	267.009360514983	278.080427961302	285.781687295231	288.942850689396	288.953681971211	286.624201552793	276.403237533404	289.02891170369	270.243259451311	273.641248854057	294.600026657529	250.544167109196	256.326057458428	299.713198893844	235.125642835854	312.9203873296	265.37700202392	257.439176486055	288.290651903994	290.071168433091	314.846494196664	287.68747662335	250.393820277772	242.702831383239	272.165681912149	287.134124670292	264.515201799849
H1092	0.398	359777.4013	479553.5697	256.914455799486	243.351500049781	333.308294823428	248.60502119468	269.130921204582	248.191252181093	270.892979853696	243.762831312417	326.745924650876	242.380507703273	273.392457226654	280.208673041611	272.161466200285	234.453833724312	264.309156342272	254.432761901383	267.843176126925	282.173714715293	293.713587999884	239.554872516849	249.63447880669	280.965691308793	267.788845289368	268.986790629874	254.715596184948	252.111814668246	282.415678574432	262.007795144333	299.553265844778	285.3152300034	230.488422096101	297.813790438015	276.177948039676	235.979689532471	336.715374594511	279.714616695007	261.842902895197	290.247748944359	225.402055973887	297.351624160809	290.849077961013	248.708587531139	264.251012450346	248.874409822864	290.425430731393	242.669910027634
H1094	0.388	380127.4232	466153.6013	198.391938378074	217.528956026583	226.012903298356	179.866997380855	205.474843427481	209.710012573396	223.582273582771	245.0132360876	221.676653110756	166.872153377015	233.689213889461	224.069126168367	195.544097791245	220.169763251587	233.805326772279	213.220819628969	264.213757872505	201.612539827241	184.614185321704	176.022660995929	199.273792032589	245.821109509273	244.425230563507	213.494003796282	181.460802015933	190.331570896512	193.304149276504	190.085481518026	213.739130801256	212.212464800768	187.927523270889	195.879887683493	195.143151902688	203.432507642593	201.597156523282	208.835107395064	176.555875121609	197.54236119994	200.052254011613	227.363118283647	215.042351367914	188.149587155743	204.832004926887	214.833932185532	203.80433430695	213.892852834881
H1095	0.4	380312.321	466231.728	289.680317924499	305.284313299668	331.767877403546	331.499577339364	300.192275154567	288.776564324568	343.323951424422	323.685762005027	320.832832120104	261.381334761382	329.395156413822	309.693502320842	280.727859751089	271.933651211199	267.404508003677	310.140922624132	331.54001145743	280.997318425461	321.626792053797	254.100561773133	289.072472874607	304.572765215254	301.520424675091	320.921007599599	292.473296133207	310.845296212073	306.597527194372	268.049268806833	322.136838905081	333.029368061118	279.427224936756	313.419020498231	310.14912579445	285.817742019198	316.956492264093	274.225466740594	338.273596147928	282.438467260053	288.009935656642	310.282894916317	315.61207071554	268.137662107347	302.996947983864	330.295300111894	315.092795543353	320.10448634854
H1096	0.396	380495.245	466312.2578	289.675474093842	246.981232288158	266.584925995665	273.758542570807	253.31564324332	287.514721408802	289.707978023497	270.625242169674	275.019425428307	271.729888573515	237.842287107136	238.766616232998	221.599754668705	249.973885842847	267.019914212728	246.69455239471	268.615512940104	242.488234257264	231.001979226052	223.581932191045	257.656895551972	265.389964550077	276.006191663948	249.413512417621	255.283447137985	265.215792712415	259.436401365808	314.665036103711	233.897322234578	260.029095261756	253.346512915958	316.066224626689	249.842307085085	221.612114822431	281.035852520924	246.428892153601	254.437897772689	255.21741237475	264.602933303553	274.64425529945	257.121557155974	239.771385109836	277.32584691814	272.435304464626	273.345136408653	285.855941770219
H1097	0.386	380683.0676	466380.3105	403.881257871903	495.111023395556	431.54963202188	390.691327705524	446.224849429858	445.410602228153	437.656916166651	433.90505776719	417.40661609991	417.270800800607	442.278890292451	413.179943744938	409.939794433088	364.589530891841	457.558697106629	433.726122990593	399.370778247128	419.377410195863	377.256577979175	433.781090008247	447.245960455372	415.275818784805	432.834008486181	442.061051749779	387.30307589085	422.501676165094	437.637413704677	436.571780997669	500.71888675165	442.021206950972	458.492216263956	420.175863930746	427.140809538786	474.819020448829	460.799616465578	449.079438004924	433.970486923787	387.70838038037	375.011065204992	434.586313105404	422.512393186054	435.071104275879	377.347452322142	463.353957368351	440.517301330408	422.40149665937
H1098	0.4	380871.7509	466449.1913	281.385161558594	304.23122651659	351.936298207127	317.350857426744	287.664557176205	319.361771553366	275.846210748376	335.278959256449	283.35637071613	285.646024164843	266.673417272164	340.283300056744	288.237944375493	277.1036164699	296.24909691399	278.732302460286	371.076493451107	289.260615226434	294.894540760975	317.166307593106	283.997443063637	305.150465430143	285.121905310908	338.370289364016	323.826816916106	326.00389954554	359.437504039355	328.322697184906	289.59830287491	271.923335810234	278.465279093916	307.560943101627	290.427539215835	308.172456695056	276.437290193534	254.141937284794	284.338476883195	296.826555990734	257.941256164301	344.524746140621	308.568118707269	271.536042473003	299.969155698031	266.313270936536	299.106011482031	273.246111161125
H1099	0.386	381056.0909	466526.1009	188.457736034297	210.331114454663	185.54938969841	211.433889085638	210.852930643499	221.958611617448	202.706691587336	187.978244565758	211.621970770244	199.530085788115	202.160723937399	196.910972948251	196.037935660056	183.090207080829	172.399296809067	204.690323907445	190.180091380009	254.135972790296	197.137353468406	200.115244485578	192.472335218108	225.137212394783	204.838085264915	212.259887726287	213.258877668659	203.036229897793	219.433405520848	193.609423437835	210.589033784131	185.031988482885	195.105280485236	209.563544269897	200.837365963938	178.713322780722	209.767476511052	215.254288784202	185.461153087443	214.791902028815	194.305894688888	187.332546167092	208.123605761848	181.350082726579	189.285865384616	188.786340583365	183.769450162894	179.678102245624
H11	0.404	245652.1406	519112.0078	316.258385927996	351.145193511297	332.833390558608	313.572576515145	308.339993949296	302.598026251796	278.806195108418	335.032243731257	304.428289725954	286.849939131998	341.179257506067	306.584729932301	289.919725107045	295.919747547709	293.279742714719	294.818333580665	290.236840593844	322.206832347267	300.462376112221	319.534372818724	304.062182136079	322.49786854277	325.023965582709	343.18005940311	294.49818666791	276.303367097202	329.746349249277	312.831358097944	322.665053926828	334.73765340682	285.381230005801	335.914693165605	299.4893572173	296.914106400138	320.724259770674	283.687978672394	299.657072390609	340.037354723508	302.756057466034	286.743712712084	294.305412189737	274.718776328766	298.07728523313	351.747005813603	296.969019929551	263.968007378909
H110	0.372	148403.9413	579246.6259	290.282985870597	276.869757126933	222.132782744416	224.59036434957	266.152976969829	242.873173832562	243.354103103729	280.056380877051	251.179558284904	245.297595737888	264.573815642431	283.895743422923	206.85483292182	218.832192757429	234.284325479923	236.32555298525	296.836263745624	226.768586838612	240.638436606375	215.621676426454	223.36431135341	282.930914785358	266.634085868737	248.216071100126	266.277750718459	212.887674255794	264.573988805484	222.455256886951	262.844693878748	273.845793571997	221.791523928986	242.490225980983	234.213435022105	235.199930609276	259.061374260015	218.751967148266	229.982871393182	230.804026426004	208.184048159088	248.608525249798	240.848409886974	235.09976885232	213.270072270322	264.944385850269	267.642790878855	264.247258691079
H1100	0.38	381244.6978	466592.4617	367.256466922694	408.449567287301	392.095119049212	387.502568706011	377.604213055077	344.238012980867	358.151899687915	363.352443831125	432.070990508537	337.910013827282	406.603835494671	381.708336695437	305.226707672452	404.716049463333	355.386617475186	384.445649071211	409.123383905322	370.553427339585	397.252812675844	374.418116127368	343.331561356808	376.425835153143	401.191516952905	404.279539585196	339.923404776596	413.293477200038	446.218093290885	396.422676688649	384.697672364645	386.434682199425	303.167106788973	364.062675491578	389.460019410775	375.237562975009	346.225326566666	424.801482676023	407.746352588038	401.082385554842	357.605200076937	400.009984751937	381.533503629055	350.718777786531	439.562192699745	369.374645022272	369.058024994467	321.379217072616
H1101	0.398	381432.5795	466662.4013	384.904062284174	397.225037957584	539.13097043664	476.908195560329	447.155146319688	406.312503917587	413.191987291517	371.72847489532	420.816263474916	497.241348264155	375.143211647845	454.70311467689	471.826488339663	435.335082796599	410.238125794946	405.685988033961	401.939100652166	367.105547763684	447.487702959767	458.942377944675	424.415061246161	409.810975348801	416.282754025613	451.817925293835	427.779586697005	470.592384837754	489.564259722003	535.416271805791	465.976706206671	438.984512248682	408.870130752064	528.017269718129	478.028529662141	427.632038622461	373.03068631594	390.17734179951	404.731651536048	365.191363842782	413.340699672409	416.459354837554	383.055839877126	411.790533219335	377.019166899194	491.879965603798	455.384599899736	445.56046957852
H1102	0.396	381601.5028	466678.7551	436.486905344412	461.649442596636	401.243830922561	418.930515036212	448.487031664059	406.971632592767	421.185221364228	403.388827503742	430.089431748749	401.698152593586	447.852514694296	479.824692199274	447.066472766048	411.466490992876	431.49836576071	369.108960718097	412.037793369817	395.579678395197	416.18682682878	363.365177665056	424.441570558816	427.146853763117	400.546898958735	426.324659325916	459.087099354334	359.744595064532	390.120409782312	435.216803047504	416.363235789317	477.284787922251	489.231097644614	413.025235671295	435.55856212291	424.725963885809	379.537125214641	365.737599892821	390.745306176806	372.50921931632	416.877861598108	423.21988554658	447.15165763212	482.346572466511	393.947951955954	430.283779612246	433.018174031213	355.380947695791
H1103	0.406	381713.0496	466779.6115	277.016528561107	280.024860327839	302.942983585978	350.507213429202	302.444613924388	262.854904163758	286.615045083339	268.553649130243	284.060739111402	252.18579223561	271.707671076862	297.039766446699	286.677225917783	299.811171366232	281.312197776595	316.772864779863	292.46582803695	340.212420183165	328.123782069735	247.258825578601	295.038232077452	297.714446563598	257.041241199183	264.434105542818	357.542497050627	263.179635154795	282.139634046254	300.654441118765	263.387924817493	312.338724415822	261.919290980277	270.87893466089	298.792977106067	258.557075185408	295.118380119618	260.304469066837	274.246262987325	249.066183771395	239.743409616352	282.445618921065	315.262098469023	275.394104258804	251.343002240518	299.160679975246	261.404079690873	283.533159430638
H1104	0.402	381738.9752	466973.8737	315.134430454476	396.999747215538	340.253495342621	374.844168345443	371.382718339664	337.422202430702	373.931760852044	342.763540370673	387.847249562047	406.321702912368	381.249043660515	416.437859808553	408.98186256853	374.458188296665	355.305635824454	388.828076845516	352.89747612572	396.60794356493	343.540109814486	347.395406221522	345.257807254297	317.733161421882	395.082644267758	413.892940365476	396.458184617745	328.18767662032	397.266461039478	384.206678446835	421.934111576886	363.277592088766	371.102899218775	358.686804035398	322.999429025756	356.553863979448	361.849134427676	324.668330818269	358.21493492591	357.510254009302	305.307895683185	360.519632867428	390.492542948636	366.233007381389	333.539076520583	372.877760089766	327.466371175902	329.518103000416
H1107	0.406	372966.3658	463377.8834	307.614574183442	298.85074197394	298.554875826153	308.815246463317	354.529744567161	303.063420019678	302.927771921753	311.094421743841	317.621086557465	284.90866786054	323.295004582576	294.415275143711	287.624384856926	305.334448536828	310.846687997638	312.629351326974	283.717888556029	344.345333368456	268.412714078881	263.798069724461	282.815774874413	329.65293957439	317.418919149122	350.456229769982	281.256117676055	300.146819075408	302.565932179976	298.317384533939	292.62337435338	278.991287961921	316.172630042994	317.213122359116	288.823561044261	315.639239886565	298.925421366242	321.11099968215	287.257318258982	299.171302913878	279.429671723857	312.675830491753	297.848231007438	292.246706602861	251.125356556171	300.074651264789	337.886371390011	282.215228074471
H1108	0.396	372874.3694	463557.9798	351.444986968396	314.423088051446	347.318387134433	372.453591411388	366.223287484812	360.527724473399	357.648945222818	323.811368574079	369.717498123988	309.726742225718	383.650605209674	376.20650283531	326.91813806689	384.363094844957	374.203998654698	326.83114356835	321.050544753912	377.554291437796	347.33536557954	360.731641903563	348.647220394617	371.975311252241	358.730058434906	332.998179877827	350.163080191028	334.934549676681	382.40930035093	344.404601398122	381.37448946455	330.169104110476	361.776690266145	390.196111118397	336.475084870659	308.463130817756	321.738321661927	337.389924103943	349.83239850722	286.625884798786	288.816321313439	341.748897492775	331.612194796729	363.969504174295	338.109114608327	399.606403040349	341.655644939026	333.065030043679
H1109	0.386	372771.5641	463731.5317	285.879832120471	268.979289675516	306.134559244641	277.168273745878	275.659285558849	264.058140686453	269.147732387174	245.76891922164	299.140781098831	271.98070558687	298.360241565802	266.914945443875	256.793878126088	244.443460839505	302.161987264643	294.869048121227	296.262304185574	295.481161322207	244.313613968895	279.511700833282	264.788499009283	270.55208742377	297.358926493242	268.477022334974	270.310575834342	254.988526764241	327.538935157638	258.00752318282	298.579516693505	303.706948064234	292.134595193816	320.888856480088	262.480883227282	259.905204549051	252.926238050399	277.988583409865	251.10781821142	276.301465803849	271.802928094842	264.151266153066	286.504871074483	258.941378468748	267.11664010715	322.478377150218	301.620546716669	234.674318271477
H111	0.384	148530.352	579102.2544	199.949294053929	216.453902413511	184.432173652353	196.037968415592	214.069298027581	196.719588907197	185.99317095321	186.378700430798	196.989541555139	192.2407187386	216.137894147851	207.7271706983	171.621608041084	193.403726608064	185.547193303415	203.92428555621	203.03274111284	189.211913439967	207.988605438139	195.42371800016	193.414152333774	196.888145862532	182.726886324938	215.257133118256	197.396475768853	184.818980427936	196.42346515764	177.482759709614	211.499139029885	190.631212108739	188.775874576628	200.66241074337	179.695915453815	170.577747964521	204.408482247508	163.870538865181	188.179463161046	220.04918627961	186.400958365144	248.92369002219	191.438313405406	176.246841936889	203.63138076334	207.489935058628	170.876494247091	206.389832515502
H1113	0.402	372549.2594	464469.9536	389.364271549488	375.66719046276	423.055114236713	379.219472806059	332.510189518598	365.230627392828	377.777097387288	349.984443792135	383.283567334823	350.465546424957	361.184903917188	321.517929052534	360.032509355172	344.304263628101	342.766299807324	385.858694356323	360.564900480336	295.03781175903	343.574967448102	377.460516475142	346.770013834457	343.677591964736	322.675173174402	400.999770063682	358.319972134737	359.744322476282	382.542547489219	393.660191052806	414.565006438395	414.270660178888	384.051879258291	361.716899021763	350.40408971154	354.725311471944	345.583242536762	317.672952172301	368.50635463398	389.145686517735	347.411481696053	356.165931591135	344.705202827157	365.777734765759	350.379731810739	388.928484972391	430.572201013319	342.035342765419
H1114	0.4	372568.4309	464669.3463	384.143497569221	401.757213762678	372.622444533845	395.054619508498	417.856346410047	467.895061895567	431.265050445257	425.574654392509	450.630380666545	412.233783562701	437.384921703999	386.412518576566	347.65912818514	373.011953546362	402.006571136483	368.467952734436	384.400836910205	391.063321663129	366.278641941567	412.554160681029	422.173481025755	407.030694174452	429.410208702479	383.114428670629	457.239353748866	401.832729102312	424.392946295813	402.769092943713	399.990856932276	354.273189038057	396.122103317995	334.353538415984	372.484667939688	404.431173044032	383.264370461381	422.126724649257	388.086022485594	407.941499555154	417.788154273959	399.078102255782	396.966324661034	359.683304789983	370.991884161596	378.359060550926	395.126347440958	357.644298827082
H1115	0.364	372592.6994	464867.6732	493.447029532508	434.562649846209	417.267281696359	421.536998495517	396.749762711561	396.304946023835	429.749095145449	373.106922905856	413.292883719022	462.403581363546	399.540358206925	373.037940620475	450.783298840612	414.399305714109	409.776862676303	411.700445869375	419.808931629199	488.462266860501	377.508534311871	413.663050830035	420.67059309806	443.483423086833	396.609061259419	411.203501515693	410.637105576777	376.039608706192	452.000725447855	444.092670528313	392.904542948739	437.581303989848	381.47917334684	431.137307031054	464.856782222786	439.391796409963	358.717358841099	354.067108334511	407.062770171899	466.176857806586	422.211268043126	418.712878316845	445.155763143575	407.580942259776	393.533615440526	413.16548146105	408.101661637414	422.112786692865
H1116	0.426	372615.4535	465066.4177	370.402322361321	402.090406501096	330.933630945811	323.396861054145	344.661993143616	355.596671456191	386.327832719355	326.536350550603	336.22287840789	334.972479096365	380.942634325115	347.924874970253	379.413658956669	469.646537100783	340.670009316886	373.20428361723	326.389419450103	338.201101101701	338.705175321241	310.310429800859	308.451842165824	365.984893058807	396.824043876137	373.804296153625	378.099477885418	391.051465274693	333.158291122508	347.825783770773	328.331184602002	355.099150942554	370.970654010123	365.083348135602	361.401246616344	341.683184416838	340.895706616492	332.719596567162	315.045777217492	371.032599686957	365.801869182844	316.927725365192	324.744485415528	420.309795742337	314.454323135884	358.458974860951	406.738293260327	327.078717093408
H1117	0.392	372639.735	465264.6082	267.26084202534	326.6515832559	333.435200518623	264.240989307075	333.525076181421	289.419870572816	316.678264072811	301.091647048777	320.476562740932	266.139956499973	268.764294290366	309.024531989927	271.47289926404	311.699420733444	293.501514159562	332.160669724532	350.839707038098	292.963011559019	273.369060698448	278.791433751045	298.008787340041	284.559801832359	308.923571353426	341.195575230934	286.667032723905	287.291344122226	356.819814252744	302.654626028633	278.454183528813	331.52338629923	258.993723707979	344.572968895769	249.113569832292	315.049255015587	311.693419113531	275.995983908128	285.982391644332	264.581584184816	320.937842620968	319.243142925041	291.216161573432	278.141814334747	292.641930435488	333.297635748205	338.463461295507	282.143874546131
H1118	0.396	372652.6799	465462.9224	287.710359616839	347.753129179628	323.165771760714	310.649760392849	366.182039660106	315.54126593993	323.186548273738	316.717769769284	329.537395237615	321.79838957154	336.193570826398	324.026063677568	302.706250642048	335.104721573776	311.841938862687	339.356324684452	328.479801450058	319.196396510352	340.051274538661	341.885344559313	323.266800886629	330.334274368831	359.500959184832	363.344470621852	263.477352985532	351.667792383485	333.066768027395	320.93426520793	400.534361529276	369.851640307144	348.544011419398	335.749038860216	312.417445915619	300.956549850575	306.74074723422	366.385758324733	316.837365096606	328.168332125737	351.604438073135	303.589479840232	338.941960343949	301.607661711535	350.716233593273	303.102152679039	339.179661268777	356.641604686466
H1120	0.398	159336.9768	324007.1647	274.950077915094	284.201499531064	302.036649680589	276.757962012489	329.161615589094	284.846388254299	290.065129347517	280.636911741385	300.455188293177	289.529884147777	308.846265843146	323.168484397252	302.099996498045	292.867380821998	276.079543334652	331.135440866201	292.076289210986	319.559822223509	310.997677691051	365.18634012279	296.58532502077	290.095809904697	314.199040400771	300.390755163236	354.602744727903	288.718584943904	329.834739543932	297.613265817078	287.842874129178	350.326191314744	352.32199399847	367.546938296588	303.707617518219	292.101225388576	330.210567799579	290.794452728398	282.952032619621	303.778617871158	321.486233961017	312.784144712461	303.781616792427	324.119451568395	301.927599311354	330.53145745414	306.803476140971	297.287048182015
H1121	0.38	159195.1026	323866.5046	367.024252977385	403.872074871732	365.580539002143	398.604180825561	300.396122821517	358.477034162822	351.722776345477	361.265893457653	375.858783837536	324.17198821985	391.623325587042	365.399345035635	330.212635424506	368.130608551806	342.748116051801	306.764875524743	370.234091801889	378.876268824301	328.190834201184	344.531945405836	375.927552549891	341.781087661506	332.097511277907	376.410827288268	344.7654586508	310.904941799768	398.253117762722	378.471251789559	372.688278492195	360.302455235841	354.68061085042	347.324511572351	347.846080818505	307.08181669804	334.420307535037	354.69178343607	341.856526700546	364.030982560223	321.484774409496	337.129347490219	360.717113246812	361.291801475814	365.869417266148	338.752967039169	336.388310834433	307.788635516041
H1123	0.39	158896.9587	323597.4986	206.592240180875	209.629803931514	212.368966375151	238.074010160042	226.678734207151	258.621743710658	216.143900908541	195.05460079953	223.693477621486	225.78718802253	202.254396894244	243.250945219839	193.171091363073	209.390496443296	243.793865168325	229.234695608824	216.846756057647	215.42798411	243.224510345515	179.216307086317	201.880182022834	240.029760988737	221.938617414978	243.859916352892	243.796207274926	218.243324471785	226.063349391444	225.292022293913	212.300315675319	247.401426277501	207.559138079007	197.699209608086	193.826026799272	234.340053564748	227.670809406844	232.62475372204	204.47135534479	256.7988823205	196.300556600716	216.778715333163	247.794350409825	193.275732079696	240.377917238731	218.0250825813	207.506877131803	224.569889536992
H1124	0.38	158749.0141	323460.3073	342.720545922554	381.748354334913	389.374071948898	363.926588091081	344.799301110922	338.525629530347	356.827220801164	355.232875774476	355.574383325062	360.055656533877	347.924262024536	358.331731252084	355.771039331371	358.627689509941	295.064763095681	343.875852875986	346.558246960776	365.212307559268	368.763977511821	318.12408763073	362.489122221118	375.4661358194	329.837260989071	351.894183643868	337.006829618622	333.618761528247	376.79671087907	379.343738573251	326.159446276244	374.403036403731	328.128053809356	364.098316917844	362.05233449013	358.200508982536	368.270798852403	351.978900300903	314.457958207554	366.025118664632	342.639368036005	381.749330870444	340.934536523549	367.556719401293	354.55088243063	349.6696573374	331.394198164635	327.019707374481
H1125	0.378	158598.2945	323327.9724	415.644127950583	434.726087426037	377.210001508678	374.350654022481	369.084886607982	398.671027052189	426.67788581037	387.23711593063	510.44667779336	379.874511716317	397.961688476026	380.797091662331	402.464081695421	393.568876859433	406.355828847083	379.494213107773	374.931565835751	398.986193644931	391.692711814257	386.414241034415	396.708913351419	417.309864277787	384.950225458006	413.295508802365	425.424745673153	398.836141820774	445.680425050085	414.326876877565	442.090952399507	444.269721556281	467.945057026241	429.508341473807	383.561523706736	351.860397148606	378.582905373886	382.945574798921	352.93153573887	427.141092678211	415.084956298977	389.26448682992	410.581448967389	433.13321871964	441.485438084533	438.466236228745	433.441628115629	360.506393397322
H1126	0.394	158444.9732	323197.7187	422.949215524681	423.405740525368	444.524101017939	424.266751417845	363.999113745925	365.485473448502	421.219830408959	392.273949316496	489.562279648102	390.477721663883	414.138940734338	420.667654094344	425.618572043297	441.042121499552	432.723378056829	407.510996667491	434.711486793146	427.274788046388	356.561691503364	450.04995442768	433.747842167904	446.473484827744	402.196129302075	436.559539557816	461.750102244488	386.835778522526	427.497076458109	341.017809550341	450.5370305116	440.412111709764	436.527439700895	402.402762017225	373.197903076163	462.065933299202	442.708400752403	367.008862513694	410.652346454968	449.996928505949	381.247405811455	423.982381928512	442.73908620587	419.477051295136	430.819206437926	443.008531767729	466.096171583033	375.858801951528
H1128	0.396	158902.7191	324252.848	356.165348131945	309.346929161578	354.858473976419	338.910944157001	353.002019797286	289.186022456053	299.7682347876	333.107201872678	337.005067833734	363.635721615921	327.790242568944	336.951180858451	289.414853554342	322.96483960628	308.109443750801	328.547490305839	315.119270444762	381.562624498527	286.150728239431	300.998017118506	324.57208361275	349.349088373498	328.184861256591	385.807522970639	299.372191993349	340.746858200567	356.434312653569	308.749959864874	340.097534431	353.813729700367	318.098295712594	345.715660090061	337.178449777452	267.87319403643	338.723836117432	284.46910199353	323.719336210225	244.260679352865	362.387227276203	318.011396439298	301.402880209771	339.913800596267	317.268070526101	332.52260393058	339.499681512287	304.030189980507
H1129	0.354	158715.2268	324324.0989	480.491088675688	438.930645164216	492.549215420618	455.340197784582	486.943372816238	425.547896426971	498.820220011498	559.19454307916	485.91692788515	469.098951429333	457.111413928582	488.009877025414	524.404240302426	464.982871549432	479.851059051983	509.996434466941	494.078594484518	497.542200561915	437.03167251648	479.205568575311	474.1814350903	488.259077585398	545.045930011721	471.491736991935	556.554560251092	438.477517839477	517.934215974792	494.287455834063	457.751107555128	471.533171583161	506.343375236208	478.216977339944	471.122266127454	448.318958509983	534.659657527932	456.58599239883	442.88645513361	490.720868228473	471.19289730451	464.589958121739	458.768135597181	455.827580575594	486.61504099437	508.381540910002	466.627806113614	444.366342309752
H113	0.376	148805.1104	578822.4232	319.01053529747	329.118907102785	321.314692735633	274.182395867528	277.688364372486	309.941057117582	309.811573656387	292.59002727483	317.131831350525	280.970910761519	287.17914544736	354.399661725447	268.300826209936	249.357947721557	293.444632000297	308.27890739486	319.411524516323	286.913746000654	260.744938050071	304.226317969534	289.530915330074	337.261529239316	360.909787909472	314.487851441927	261.922388058016	290.656391121715	337.24743198686	288.341259053071	301.827433471791	290.853109981579	307.767522449925	285.359062450126	300.660443639662	263.166301560544	285.699911684396	323.106651964184	267.455323430832	297.744508074544	295.742235123563	358.75483565675	265.65252049818	261.805495850388	318.022312663114	314.651584593345	285.818991255548	269.563567220248
H1130	0.398	158525.6104	324388.9778	324.701156801352	309.611543927037	304.164440779507	284.006580523009	301.924530583682	318.397816375275	302.336820220466	307.935471719332	326.658266522797	322.564135310748	328.915908245556	336.328386799858	322.327724469564	304.847178493084	293.270288425076	279.997903362482	312.659294702266	338.431128868378	279.772897357068	299.860659319701	257.172450821821	318.56032240207	335.82550416997	323.646855704804	337.407921493828	284.929994576297	328.303775248172	308.883441759692	312.474385860261	333.260809334925	294.391623225526	317.77439678744	308.626542200055	300.731489435167	302.693478552979	298.140609207269	313.978871074874	302.021605820857	296.669898545836	312.042981845849	341.526432639888	293.831559186396	311.33911380187	301.113853194391	305.45232108771	306.577518367454
H1131	0.476	158338.6974	324463.5113	454.79829761127	460.437869681931	514.422857294017	464.731240590814	505.019255476013	439.782412300165	454.984536008584	472.617686190861	481.070275402386	438.346553546839	492.048868132673	466.181570035026	464.583205061215	509.257579426982	482.053438507077	501.697527154853	485.659307641493	485.787691497653	444.288138114525	502.233300781617	423.492500850955	516.860811681236	464.742510516254	512.852834040082	507.680561698222	466.053104188371	498.45306704124	471.060648105376	445.877891525805	501.586234274353	512.667093274522	483.301647604548	450.537461925527	463.234927919348	475.303864168934	462.88163372868	517.777882389043	447.229857858769	399.334206465258	489.45155291575	450.433862000274	469.799866496337	516.823345783265	485.252205328522	473.785813502474	448.218869357571
H1132	0.352	158151.9774	324536.5001	305.257303056713	365.481745730116	300.58233948494	391.855645162133	347.462452867943	335.327255876651	296.325418209901	348.772624378054	324.139236925261	319.815440912971	304.054311268266	339.274612804792	340.312184195226	334.24524785153	295.361988633716	354.09832743692	345.555923912673	314.071449873411	315.35380518293	324.09941372272	323.271078231118	321.427942673317	308.836813717671	341.568279428369	339.158461260896	355.556061796968	396.436346776262	315.532665004338	343.637140933827	395.798742717025	303.585147032741	347.973122800688	313.147015936921	356.106834521199	365.7593606178	304.677955134581	335.233646060149	293.397731275876	301.523249016562	314.673028935232	322.638095154686	320.322851994979	313.307172068808	292.820024497043	348.848451434109	295.079219929475
H1133	0.4	157962.3611	324603.1169	367.016064135712	346.818236543308	402.946024334591	364.464039884749	393.749703419406	354.839865461983	357.7605912729	361.120718546492	348.560682324973	349.625637673568	363.015689466246	310.60117093108	335.104378440305	372.822229665604	343.980183117722	375.146811189195	371.350860537834	403.510256028115	353.53966461666	376.036181772466	397.875296990142	444.344566266547	374.116173059183	386.421377474182	369.534101740893	325.502746413711	408.878190691061	344.799357748774	375.461106294494	389.578476326232	407.52544771087	350.916295207314	379.026364584466	373.498508280279	335.832947446738	324.795898405106	342.223932834895	341.071506270035	344.251026574944	363.86881639715	354.556407524845	354.088825277298	382.182729048513	410.244429655562	363.214595512309	377.77815728162
H1134	0.386	157776.2204	324680.5468	339.57993147187	319.116057908371	278.134445574806	328.933560929752	305.625675190705	319.114593886299	317.537972711291	314.503878138139	293.762220489079	325.089806845115	339.942100103309	294.824355397447	345.049630249535	324.014857328957	292.554193505867	293.171953883279	312.45100747799	381.549647922384	287.839513439572	312.440169757432	316.453013839683	412.86594476063	323.033430583178	358.227997599827	268.233171955702	275.878295146091	347.372734278536	324.676302317713	353.06505500878	362.818167770225	309.171041977962	321.430251770028	263.616216795756	320.066304396275	343.034058570028	318.09782146018	272.131857481493	336.507679101279	330.053573865879	353.932183739755	324.548015389453	343.208528222761	296.495225774485	377.239416476589	377.944928760052	316.8341315619
H1135	0.398	157585.6386	324744.2671	280.313867050841	284.823746125407	277.854624604263	315.172928373347	312.993635545952	243.240945423345	285.890730199089	241.349321483875	328.841339567984	289.845425626321	278.376018173536	267.494801079695	303.72435123543	266.731623101865	294.569178145609	281.738647327617	300.6429513099	285.037749662951	295.378084194588	292.47173057751	290.867909253519	270.325323554867	307.265161024139	327.963718964183	259.762318980718	299.206876313227	282.659883231399	230.897687256039	323.535101833935	330.769311214056	255.14525442462	289.024531473159	318.153819174871	265.338653917752	302.873691687338	270.873876689391	329.664466846652	280.151301234423	268.075439864698	303.891522818246	276.543207678444	286.935838237606	279.938275139925	272.094092178877	285.158669920677	272.759212096603
H1136	0.398	157394.4775	324804.898	314.91019120498	432.316562290361	393.888527071498	393.546941605875	435.213923013166	387.12347038271	385.995357297114	398.562979068008	498.978893754098	426.208138982472	424.136038125656	391.343417345127	412.685773436545	382.500679989057	375.986426902227	413.281257599792	436.75269509869	491.072322968696	394.669872225152	365.029135994249	392.388724336044	398.375792790934	399.461997986072	394.500493356272	452.143108139307	371.254322667656	400.80931548683	401.403019443042	377.543917769467	486.872248108119	384.666095820678	372.554166946095	428.671995773112	407.802482586434	336.896719177927	389.579530755354	414.524405329445	353.510103217543	400.636054244376	449.287098258611	409.13199353597	402.867388570376	394.254717903239	366.496331267097	374.783679666907	403.721573352094
H1137	0.408	157209.8815	324884.0657	208.719310476843	263.016705398996	229.668287334128	245.862943606802	233.586081891562	232.96493936646	223.133144315282	237.082098652443	240.218054975664	232.519819314584	237.920275188328	230.840297171239	229.994376825336	212.988249614016	228.023183369411	256.301481353368	241.247627721909	256.858318513112	230.787454911902	212.790915121131	271.581892689684	249.541066898761	257.456161106152	258.539725097916	230.553863188363	228.211685664864	252.986442944074	209.61081571918	223.339099531224	247.371276724886	224.366169000293	244.705904524742	257.976490241597	228.465752824288	253.017746661725	259.595639506132	209.241433505188	254.439965871549	224.398243319925	229.385031557853	227.365329228211	215.584292383706	224.343934056439	227.725804099884	229.221678963947	222.671914674815
H1138	0.36	157023.1615	324957.0545	336.800128735349	368.71988501728	334.232314784316	331.87661430275	356.979473074321	326.973968376915	339.497587523728	358.416556980166	360.190139852618	335.279835917745	390.163993569851	395.49934618177	336.911889923372	339.716179916673	379.498082427222	403.682615700685	337.036126054257	367.531444099124	390.18479909006	335.297259534092	348.598631116813	393.022895175349	374.875385077027	398.735852107556	377.098371989644	350.057084654035	402.997578809555	359.470689174459	341.136256979181	370.331193822781	333.161815050984	336.371060239204	351.055264559743	323.047762555079	350.34155980326	366.968735690245	344.095840800184	357.417846056404	353.261627937851	373.373029625784	325.368055950906	342.111434032751	366.289649454301	361.532424740217	372.345587820909	310.456925571379
H1139	0.378	156832.3866	325019.8094	245.524650383049	265.763570660137	250.031412109276	262.804730590899	262.475511384626	268.457867789641	247.30447655956	225.161822113018	231.450002255026	261.082044162411	255.017766239985	224.005002319377	236.922627702275	281.662102483491	267.498737003849	252.573445189411	257.909131321476	261.235261725892	262.080427580761	267.095951610379	252.263379310878	274.896257850328	232.834280616744	263.439641493461	263.87730982069	208.966996885623	281.235740993046	259.523040435386	231.846330945141	239.121714921929	253.933173835533	271.832852207949	249.188718615174	228.871329417063	275.620717200356	232.193039478604	231.802110835335	265.419729774001	234.963799309791	248.875215577297	261.403705924727	265.739949586336	233.426992349714	232.652339132239	232.769109682413	207.538696408936
H1140	0.426	156645.0874	325091.2535	555.245884442153	648.68932660694	605.359164753784	583.659778597286	573.408541371442	656.475714178247	592.601464650768	532.07622705881	667.731559215463	546.566879626844	590.249728737184	626.957454234905	657.539494316027	564.901437199459	531.368214687393	603.127860312516	648.94069000624	585.882315860583	672.568997154331	622.917995822983	524.582010334538	582.827951609146	624.246174415293	531.406668771128	555.516176785898	598.575293718597	647.132855279513	659.493073163621	709.273681188664	551.391871403529	631.310301536935	600.560954630662	606.875286016317	615.981950855143	561.194511468077	568.06161417185	609.581488332094	605.948238950994	539.045406665778	643.325620901591	572.032507416425	570.661425860199	656.047895771385	589.882371827971	641.228642401371	601.640109566176
H1141	0.442	156460.2984	325167.911	252.224723369898	268.441598087787	283.121772276317	299.705713835522	262.251762484471	268.975062417621	284.485906536634	300.606504702971	305.06201106632	294.217970058734	266.253620750042	287.382190058828	279.68006251912	314.156101815626	295.402644648279	292.30838337592	269.487097164225	279.643996819506	283.301161116795	292.911778743571	294.459839847331	304.78903236648	255.008413251316	288.653495338619	319.243496369894	259.359197654899	289.721149065368	276.227723555114	294.246614023213	301.286135426356	257.553948518396	290.920088048074	274.662090987664	264.059177020391	267.578773052055	274.949715036693	294.191383727619	300.448886146752	256.764817300425	255.773233429144	287.076639979863	318.031789863695	285.057087810375	305.106292409599	282.338952498573	292.48637217602
H1142	0.396	156280.7228	325250.9405	193.438521888944	187.807685175078	240.412236655629	199.964545359044	212.500110463281	205.118459421084	206.61499000721	192.98266958827	202.865330527296	216.576463170503	229.172131110861	230.566113227629	212.787338585197	193.945279254317	202.781389260986	224.266505268883	217.909292393937	218.56046419609	216.116072126596	184.167572657385	217.061529667629	220.453276900901	214.070552940346	197.188193299646	185.918027870518	207.646422732905	197.657851711354	191.584054966586	194.264706918942	222.984890319741	212.772187932589	224.317816308912	177.779227776924	186.855478956603	201.174326732187	185.267843299488	199.597612657202	187.41553914705	187.776283536338	223.697012024417	198.457046159702	204.362966858756	209.678412805587	191.629661040493	209.022548504901	205.910845975859
H1143	0.416	159615.8428	324586.2631	314.139205111586	341.699723825826	303.93123350028	305.269809634774	279.915690599356	315.166632946525	350.363137285919	294.545530654475	315.893199127297	321.93315044211	324.530477175464	329.717903250564	300.411617200086	323.382456441577	282.540527405674	322.132049355772	312.846669910615	319.259886287768	339.084373287874	257.811405146734	294.586334099977	336.765001829474	274.942562308576	352.512833108886	248.221679130663	293.731147893874	317.070446360589	305.211937345708	333.864489124109	308.190756956081	319.051834307327	316.782113487408	345.251032687816	288.71413767703	304.255865429062	324.348109176659	281.289981031004	318.196995460918	329.8595243589	280.396743831099	305.566824096969	293.900805742358	312.682244485429	341.489172782958	367.219957841767	353.809581396586
H1146	0.388	159739.9784	325173.3318	323.877455141588	364.593906861042	348.146281164196	371.382076616971	427.554776888744	394.868985040274	376.491992185828	370.278248979591	328.171300738026	323.136848378593	366.545275918249	389.93831181146	359.579233733212	414.915484459936	348.006468859508	326.019254673357	346.254880732243	331.635306883565	349.548603927266	341.109649193152	341.732048711114	383.913423696429	374.86819619124	389.224328303211	367.338729923171	346.371284381958	334.103947463727	368.594038962801	347.609881183282	402.537677304403	345.6311408625	336.522480946857	400.134894313593	321.069651546802	377.258647741459	358.346169569473	339.53635584086	342.318196203728	353.91035180989	391.318506403709	380.575139851513	367.607184645462	388.672274682614	350.537993751109	354.020498699207	343.464159955956
H1147	0.374	159784.5546	325368.0957	417.243722325914	479.478182395568	364.407898125069	408.737066342517	375.083667233645	364.013445394311	372.763629765668	404.831072719986	417.090556846283	390.483354027754	415.142667523452	466.263794038775	411.094683775363	394.911570740172	396.476739971656	378.994093985992	392.918842133648	452.489073283923	441.844850416843	443.579179755265	415.240131919479	439.175143832535	393.070846098651	382.103790179491	366.990740856046	382.346363067608	365.519440343716	389.629832483217	432.740543934213	334.183479610084	425.220582671741	426.24505762228	420.697102431212	391.215534214034	404.221512394324	444.600564052458	421.166056082713	374.487282306692	382.501954581602	399.418388388036	426.700289902993	403.898231151045	425.041495941638	399.55151893377	410.296063911997	367.652871021729
H1148	0.386	159831.5311	325562.6881	399.680439696825	470.99429921135	426.783648253974	443.727229135698	406.811142358827	451.393953451385	399.314193247308	378.091540185023	442.103032932038	440.141076988265	420.661282938772	436.945378286749	451.97138908918	438.790841674787	436.950343972022	423.066393733197	422.99749266466	460.030972596919	423.433531473533	338.745163702774	444.973303118236	475.471581369088	444.129744735032	437.429605472263	431.618823335717	452.793705937527	401.731331294621	465.877352556318	432.788336638543	437.041573572164	398.248235412188	433.959916162589	382.161285013258	402.693493847789	457.271368007154	411.646042065959	447.180770962201	412.127731437795	477.394513711128	475.856335435432	430.092315280868	452.32798192712	444.112007702242	513.221580316714	451.337434487632	458.603272607176
H1149	0.382	159854.3336	325761.9097	317.146752187932	362.877191577918	285.118267810855	327.452968183219	326.64316289802	317.491877030847	321.412515767838	332.88983473861	319.278635708744	323.626031413279	283.517285227265	325.17518168709	322.424692550255	300.105083949048	322.410772779094	310.648962244185	310.524637998038	345.219955646701	280.361477128309	299.79965088697	336.715974829502	331.374817102095	338.529449083462	353.077739535059	366.416790613369	303.641563143694	354.506878715354	357.769654981784	324.162696903094	383.864901438438	332.789558071254	321.540736634222	318.358196756126	319.571475938589	306.657596403022	341.707636315243	302.11090121316	363.308013642156	290.556588465766	321.566129595925	339.437106060275	306.135938002578	375.530377995458	311.424093483961	323.703176466574	342.972461218351
H1150	0.37	159873.8785	325961.9884	393.318862456281	431.111810939307	383.474118924843	454.06006997522	500.435658189347	473.697160177051	405.299882726535	414.926684972964	439.286461705051	381.559403146998	436.483798870708	430.105299547408	400.805752507618	455.763856827208	443.263589361577	412.234757782829	472.02370189383	482.529652181478	395.107443599503	496.254595644719	431.78012217301	435.419319956157	458.164941789646	443.5679400124	428.713316960568	354.259500100249	457.131121963541	455.24867582887	492.298991331757	429.139922578059	445.669677130748	421.620333839064	424.779818932222	405.315858627403	433.150612739686	414.958561689243	374.950186622468	388.274258966195	493.711435857871	528.034555806734	448.173064840643	381.260161022779	385.274783570035	407.700515807723	428.330746943202	396.999706314806
H1151	0.41	159887.5943	326163.6102	294.710901208041	317.172260701735	293.065775549866	328.051801008924	348.862807760419	296.946986401862	301.505893492217	290.305688210421	300.232346580048	292.279882901536	286.490217949679	310.496939826403	315.440835831038	316.688833978804	307.264578210073	293.931474171711	237.380609153273	261.516739135908	304.68806140501	294.588399911468	291.078856176571	276.215440291192	334.878059217884	327.709718425231	305.449773079092	307.106412491324	290.048827581043	288.720938295934	313.768441840373	309.801389662383	261.079983218151	279.669045235796	310.293896962112	259.119335696881	303.300641670993	287.156321684169	310.694908172173	287.818890585435	303.033221206045	296.563160729079	287.409182553226	306.550166120778	279.725170833276	284.263201970671	316.387932677419	285.910762853303
H1152	0.374	159916.7403	326363.1747	329.806324974991	374.531559878222	403.190530780465	430.889430179098	390.578392939569	370.424359886405	365.954989557546	395.688673511276	414.67879222003	326.255093763178	427.132797029807	373.943512589901	350.51706014293	413.683481853495	361.52829486945	430.868782864415	402.256935788935	463.097200399183	383.693703481724	309.787089306468	438.339813016498	369.366426390436	375.962041550713	431.640227960177	380.981809985357	363.991351811101	429.280373033893	369.241788343755	400.026221859157	438.39118539576	370.754856174712	401.623144049664	385.701961162589	379.019629333759	373.941208005383	325.89002093121	347.849969742334	399.572764820837	401.627853176662	388.032147886489	366.106791646882	406.494613149184	344.683791057347	468.601521100733	382.136493472693	387.906837572503
H1153	0.398	159930.9704	326562.9105	299.293523027715	289.596703026561	301.37906865125	260.098323689439	282.03447315378	271.777216603021	278.238798227913	309.138193456193	299.520437717076	260.638735956743	284.786219166173	316.872794807128	279.16517587648	269.553522248858	254.669568581473	286.612961205084	277.10808311098	273.013633969326	264.698315003948	259.590956846159	254.233819811912	279.367489307655	250.614585600393	280.368290600743	251.947903060086	285.686925328887	304.67605696417	269.618506063698	281.328872550226	294.620632942426	333.338198327685	283.160495885387	247.571719168436	254.777603444877	240.004716243389	323.667382897352	250.525594604305	283.127759581536	257.817329955899	282.343911960043	282.610886587532	234.973451158409	274.764755421892	284.437851153664	245.48925613088	221.500022214136
H1154	0.394	159934.1693	326760.6999	302.569998653681	367.105419649385	343.524717591169	351.744747801772	279.276918324114	306.644594991731	383.937603890388	326.190681945471	303.246317129326	325.675082628911	350.554202144738	309.327384847257	290.140917168747	287.731745796155	332.093123045196	323.159636782806	314.546968775175	320.191446122669	297.684017503675	314.298134246725	274.487533003246	298.227351324099	330.45351828239	292.994918867723	303.849460420339	289.185844956051	325.885068147012	293.833270989497	317.108788406325	322.944329034334	314.548558087287	337.229370170769	291.666637696845	332.358385594035	335.278243234396	309.141687462192	319.931977385824	296.533021577381	294.995566872452	366.358968937704	320.835310925598	291.855361145771	317.925242006654	287.341443512593	312.434298968819	283.32862614829
H1155	0.4	159936.7554	326954.0122	362.046641117923	404.779821241373	356.447120842375	358.831986381586	420.831743157685	394.952896571391	385.374674303834	373.948226491248	387.053806308942	351.365511529455	377.355174289421	327.939269128366	310.466492167769	346.904605194008	374.638090902152	372.883195458555	407.317725510102	368.446323404737	354.55627527651	366.224912069515	374.317001341836	341.862480894532	355.545043983801	380.095026763911	375.875214409178	332.930616876416	409.554252413088	393.464388454669	382.483584731146	339.928320616329	388.905409497117	332.341736975306	375.686793810263	356.648437040655	363.08256280511	396.466462966188	305.633076082027	347.268718428696	387.407645878725	407.403424935079	377.507870589216	403.957486580297	330.878014894745	326.707094008324	357.492327654223	316.844880379782
H1157	0.396	159701.434	324329.5769	476.293738797812	392.13237741019	452.351601952562	479.270498318408	383.701555024771	455.616703107068	408.658165148527	419.332963739507	463.043402795971	420.642129843137	418.827716077485	456.798943307254	473.345836190072	417.206675030519	453.104575924735	453.382460377241	459.035692715762	535.371553387028	395.445839536821	467.389010799447	480.660436137713	444.713062049738	426.441745888307	438.63690172039	440.400340840247	450.868236296735	481.359527546472	488.176954780007	538.159561656025	453.09057478789	483.711540676162	454.728095420966	456.587560215048	389.591539627926	387.040693023096	520.027846470073	404.365780768611	462.166682265247	403.647057943927	443.655283630616	413.875069297102	442.196971460683	425.357132218366	425.138853729373	434.965139767777	485.850723422837
H1158	0.386	159892.6249	324389.4787	414.074728442944	507.250820871684	399.779724725369	453.033460941943	460.869108519067	430.841255991957	393.279658938289	377.880422771654	495.104116580614	363.451238467958	442.505134262617	432.56773737802	466.250273618478	458.981200741594	378.353610793989	455.823485662236	431.458431748012	452.914505357308	377.742896199156	398.092829055411	365.563576826628	436.722542955039	430.01115978006	486.913511645135	436.507372048318	417.661782252588	407.723696630452	428.461597343006	460.064448265108	460.23798232017	409.966358418775	399.564743616381	402.115143795947	439.152506427277	423.47779988096	482.474638543621	477.343279145175	516.152121115928	441.52567417614	436.831984066924	379.296966794625	432.173133574573	471.414131251011	509.595423517366	419.56360105289	392.813176474091
H1159	0.392	160075.5992	324471.3798	278.265473041229	325.909345207576	324.503487394236	296.589071224715	283.38549618927	295.129646183921	317.372415775282	259.509978727585	324.802985343179	353.306975163243	296.60996518773	381.58481832352	363.63733065692	331.454603653665	278.243103915017	294.196179300363	273.239519909604	289.480895516708	303.711299494119	295.811344116463	324.451659366741	331.662425535777	290.589245516267	339.18770302499	310.015267528889	280.613372732835	360.440282609476	311.789545657774	299.20065745118	313.45174946627	350.567341506172	305.069255578509	294.085580960517	288.60111034385	280.81497325156	313.426664954594	264.269287007685	255.343892322026	328.056231780859	314.189331770613	322.90485560933	292.457485091649	345.414118040435	350.750712195316	305.618768476486	311.108092231861
H116	0.374	152584.1722	493820.2428	256.815937885054	292.523661714276	277.335160315354	228.524698036821	237.364194268334	270.27613546089	261.402687830934	243.123340842459	265.107613545689	272.590782897813	270.647009171227	247.56533427253	252.066425349708	250.831452010572	206.860338710096	253.852469260017	238.128819610226	276.286221269754	233.730895952607	227.201927477418	219.262214494726	286.500079936517	258.095661737779	249.937582042673	266.987076911057	221.792510704772	263.476253976965	266.099742509003	236.036296094662	264.705544541444	224.000002035859	226.304114596786	261.224891704711	233.995844649989	231.9269533455	287.111036762733	229.155222903931	238.392316323952	250.012606500852	261.842010412679	245.546175144142	204.287504455067	265.615872820419	262.045255877836	263.478037069006	238.722925519663
H1160	0.364	160259.5453	324551.7789	329.975429930853	339.287453268956	323.993890267753	320.697414401739	274.433467620581	318.445420460444	339.135074020099	343.429978214916	325.843600509996	319.771514715269	328.148715959899	329.794339897087	306.535499403608	369.033190950183	323.245783069827	352.462547061091	338.949832724455	340.271365085717	329.751871740725	326.190558363109	331.763722544277	369.421210312471	281.650828049487	351.68991489769	313.686232549749	330.46978052626	391.003304734797	283.412933876225	323.376424884064	351.287978459424	339.508200384358	342.575536790007	351.892166443943	329.583817065809	320.090121841336	314.109520133173	293.439522975013	345.63917694137	350.475087518127	339.784924904646	317.577118259205	312.765446931695	296.874429812236	336.325960979798	343.896194983352	339.56512848107
H1162	0.376	160613.4782	324741.1145	517.277313153306	483.601614583053	423.558375262436	463.521799946798	474.732760525163	491.07149152688	404.942483479301	442.239962261141	499.22974500873	533.956129009823	484.380675745572	428.922191063363	509.750404063615	444.33724503546	488.610281285418	425.852263717384	497.291351308216	464.339674809902	461.646320171723	423.275755920874	460.456504517845	421.267374035605	489.294342815224	453.180688760033	435.036355700851	445.51903593399	466.311387662337	452.610409272102	487.381391069524	457.137918970723	479.252122277976	376.232804797867	455.277697250738	415.878559990148	440.759797019153	422.168837121465	468.746836042517	439.890031390945	408.104401643525	506.186968494914	437.622938548913	418.594717250551	429.533226470946	508.69242591078	462.57187383371	400.369737644601
H1163	0.394	160785.0459	324844.466	265.877870644257	310.792986051989	231.5942643305	253.37867698188	309.026375884145	295.649503981455	249.92249756934	307.626246126027	308.576611230332	288.980855309039	309.65054330854	297.561899198718	287.201633329401	299.480745012105	266.182604573863	248.722860298436	299.524650805448	302.953721395919	254.759466817414	293.398316463774	286.648640743932	294.565967332309	277.723584287117	308.418080253283	312.701585013444	287.296155492661	294.844696707076	264.408047628915	318.004393598238	266.408374342242	313.069325034208	271.420938248203	284.392338446392	280.939076648665	299.627410605872	268.209714463407	295.338363525262	282.938001310905	302.083401351567	277.026751637113	309.439594382701	278.844302969031	286.257401130742	277.902502790268	282.964703340813	308.459236222864
H1164	0.384	160968.3829	324923.3819	468.610701595126	526.105207519929	465.249765210602	461.344586376404	449.552980295274	484.539533640464	473.166773235367	500.262604343085	459.943966299821	457.578615835325	511.396683439428	515.889345335972	400.658849380291	499.364023019674	458.540403521304	486.580016585129	495.506546847208	469.853643131309	484.447115438429	425.755428239511	481.537151812741	484.113965191553	449.470025157262	538.380829307393	440.841363621951	438.7949978078	496.639946209065	471.267985539374	552.584304230407	520.220738684304	475.201658878854	491.593841502999	535.625394845494	491.785752837924	482.887646470147	440.144283373027	462.967344719077	482.008225605812	464.164583281302	504.071506957195	496.017257894263	486.248462484084	452.003693568233	485.404500986195	518.339428983766	470.111791785799
H1165	0.394	161150.562	325004.4879	254.566291150159	257.036362429846	259.207604072503	262.508225425329	266.25529789234	259.847246196189	265.630779279319	241.337651520778	262.494341971497	282.946705325776	278.256999995247	269.405011308541	259.605155794164	230.104918102417	240.487456874466	245.038852357293	235.832602972739	228.020919284958	260.54726118994	260.816024360699	269.268631410136	257.497014310949	219.203351248742	259.747690487346	241.261434685889	248.525753146445	255.206369297371	250.359188450029	253.791307841309	269.444236225621	277.920400984555	250.445397628782	266.737326795605	220.018220633822	255.623783242785	244.266683603083	262.450902893209	206.845666302596	234.180320054557	259.562022200475	241.559320952556	237.191183265434	240.718344809973	257.128507119216	244.925861862883	224.216582054608
H1166	0.368	161337.3354	325074.4616	194.607440844523	237.108227553646	207.859019594494	201.008758678272	228.126051831123	244.134691008305	214.630293357329	185.469696336069	203.428139919192	203.310592203387	226.311657915869	191.426985097379	171.394435072172	195.148341365951	212.074560734806	237.39084315107	202.460892194109	211.791567640466	222.494198812643	200.148163993584	173.116636297796	228.449970780339	217.870405939191	228.738724767447	194.238782032742	199.00650849749	201.120682052078	213.22020378725	211.284734571384	212.406681420041	208.847697808106	195.531534568736	203.682012759144	179.883108707095	182.743047435815	208.866846782362	192.812963633735	182.210737941191	170.03238130156	232.615448473704	198.403799316194	213.712819461282	200.745833669325	212.152238643064	216.087165572989	214.398270742263
H1167	0.392	161521.9883	325151.6801	220.53936418983	252.136292932112	251.479845157471	237.279457996168	231.66842455864	252.06234491967	198.121083336388	214.853935286365	246.746419725543	239.141013517516	258.89628247203	204.262650877395	232.877640672411	227.419881554509	243.937342503134	225.362321521035	224.65582012598	240.717680756069	251.045724090153	199.49832790564	214.037583652809	224.849339310231	205.954316846918	244.183267385043	200.914842315777	250.36840237138	264.648889164438	210.734124834926	226.376795272882	200.408224624767	203.969255843324	247.979450451983	217.173100512358	196.984866751178	205.238746905351	209.322523720178	252.564266587378	221.874964491246	204.987278480389	219.157802694724	210.335516313811	244.335371917624	230.244666417221	219.7885931164	229.022860609516	205.883999461017
H1168	0.374	161696.299	325249.4909	297.941019382997	319.282259663035	321.474998009795	279.547913757275	324.689604621575	290.184125054553	297.343890037403	338.397462448233	312.802954925161	309.365020946746	273.983481333	303.717167518847	286.699021782049	274.501823436107	303.860277837894	263.452398401234	288.938370956687	302.062921958516	309.79832480443	292.797976441121	280.376563402527	323.481665621564	274.954684904545	356.07276367969	300.137822524951	255.385051451566	325.989143950021	311.306947472197	302.160092664093	287.215846771722	301.568239130504	318.870783063433	299.762484520152	305.226322623224	319.367346997452	307.029386183341	315.513469223173	255.566459793518	291.686908465428	314.720585551965	331.110198213784	296.104228828162	301.962413620363	277.490498497788	328.964909182093	271.621956979457
H1169	0.386	161868.2347	325351.7944	325.576847545846	265.095438804102	271.239987197999	258.396130460013	277.206099136391	265.750795732711	268.383795345791	265.094254490462	294.82046159502	249.647201362532	273.115562679549	260.089392931146	252.524886690955	285.02014247112	282.14133054656	289.138962445317	293.634089256749	288.761444735196	288.509982654915	317.335637288039	248.720756164546	327.309289550725	278.206787259376	243.078286464569	273.986909458319	242.347412875813	280.507549188463	264.22622446004	282.396482654464	293.177735836784	273.495599936921	273.522192093698	286.018451846646	289.424149673808	258.26308006829	288.896840472533	247.836428630787	234.589391535358	259.352258629589	267.562352226726	272.253824829752	295.432062273415	233.2853928079	269.893667008472	252.882806513242	274.97610047824
H117	0.406	152384.7059	493838.6474	275.958438711282	247.605323816889	294.419676045675	297.053695621976	306.809548363095	221.995400100682	290.412576235517	288.615749070395	289.510116085188	253.0417611408	271.378182606727	258.277268002892	255.079837417415	248.377631067098	254.517172921258	303.3514666938	284.779294492062	297.511267664761	265.625877560837	245.291204566272	262.368081678384	303.641650648045	269.907455408013	265.349131753102	276.699110105375	271.245164378622	265.185616201742	283.052281367485	308.398649592571	310.588349660523	223.762483948078	257.809793027777	300.755442660671	240.372871898256	287.19269485208	258.565650866143	254.131624998809	263.461531180905	267.81126541871	254.71582845145	265.294685685205	256.000859109868	271.42006939086	253.538109356789	286.83096389641	249.876545593307
H1170	0.396	161969.2195	325481.5816	299.20336434773	323.796588060942	357.998063875146	265.41315121405	320.070663391236	314.309343037441	352.848886947228	322.0104256866	307.036889353495	300.406520973716	306.742455534525	340.438587378697	264.726615240022	297.897228073427	324.130781748438	286.468508060987	307.323395482463	315.824058098832	312.778515494714	271.890031281248	309.321753231733	324.042269416144	331.544007735331	316.124709803553	314.15326357203	305.755123464293	295.643188857053	289.622872568343	267.866369680095	273.857912958756	275.779224724271	320.693793561648	316.60441931154	327.806555581713	323.716646613476	256.9248824811	284.916402716057	312.645265836538	347.952860650542	304.593198041338	288.752812529227	283.225870204155	290.672585872288	295.95090646599	336.096497182497	290.410131062875
H1171	0.37	162134.9654	325489.1798	90.6092780782459	93.1625834533713	97.1716078460434	78.248029105342	98.2732684707579	79.7814345120275	96.9456282327929	90.2311052442942	103.832019802257	89.4889442525942	98.1281838726402	96.2208221463399	78.9114662958998	81.195351824401	96.1219803142757	99.4894886501693	115.265917147571	113.448270675329	103.22333081768	87.9295597795489	90.3550653705909	71.4345403749196	107.479508616629	99.4644014491071	89.6981575187169	75.5981434697601	94.4727660632065	82.9420021424269	90.8992092738452	76.155319901033	85.1484233875574	87.1845776181097	90.8173944485833	92.0819822528608	84.5397861567128	77.1076116454482	84.6012423781102	97.289283925612	83.3086179872915	91.6910873083644	90.781626394229	99.4606643882643	92.5105705047851	83.213542343823	110.005721340817	87.1692000094855
H1172	0.434	212198.4688	606016.6875	311.878168106625	330.388942257664	358.73351600519	315.153707132537	307.845631529432	292.31493016361	376.303814614361	332.534755891408	305.969217507752	314.882757035463	302.233051364045	372.447724166314	265.799684917379	311.588645019725	314.004004671704	338.076527441397	341.734676436687	369.923696951069	318.803269053896	293.63285910827	301.366614041115	354.975144558692	352.039765463932	365.85731894133	322.451311123342	346.45442166316	374.165363894745	263.321067968345	299.223136138235	346.284175613204	298.724686332892	285.886546042913	364.992086536372	313.370739142235	338.064294949144	341.893637491132	292.128190361097	331.542897299302	318.743103107142	312.570433460854	362.532500482515	262.522807546977	345.669437872239	325.768608770075	350.963806195842	299.700467382125
H1173	0.414	212195.6875	606216.6875	273.432906500952	266.016777011473	282.35133244067	281.985341268016	289.23005807851	305.360735967003	307.759801364269	345.698089824819	283.218812831065	261.32103963139	331.919709451023	299.817104145775	294.011928841034	250.282338170901	307.474366377762	303.660321035912	262.860897683501	334.27359375751	269.490396393897	248.311252751142	314.097923615115	272.844601368076	311.257329329716	295.441205259498	283.533158579782	277.072628211848	321.810562873121	269.407334442522	326.780369161241	331.088157382629	272.042703164561	280.207379554529	299.949254015952	273.346964686568	281.77630786292	306.093247546897	255.326370301432	294.131726800636	274.851808360252	313.221326475572	301.848130296155	287.244721705996	267.922426836443	309.308655602526	283.284312452541	272.986722856271
H1174	0.396	212192.9063	606416.6406	198.795865774183	241.36164873789	206.106354260059	194.038619057466	225.798940586566	245.971097859063	231.604898833411	191.456841234598	213.996885122136	216.6442288426	201.632527803462	220.237558214172	198.436404053695	206.804666365735	228.628614465799	225.747507799954	225.107105707632	225.568744849416	178.531386595242	194.111002133383	241.547412685157	215.030305995406	224.768105847443	252.306524883441	195.503230183601	216.467240812406	247.398048601261	208.631489394752	228.300530364216	236.991168895895	228.089892223692	204.208292987633	215.353912280076	215.288216214691	239.962611345575	211.067846573141	202.348632711741	230.777760046702	192.824460200536	247.887038466828	226.165800468425	228.302663614809	210.260491107229	206.777200853473	227.273760214202	193.710591829086
H1175	0.396	212177.8289	606615.6068	167.755690926412	168.021036097547	196.174600330892	173.062265951782	191.404144480845	165.544135951178	196.754609834199	190.852030084268	207.184247629186	176.341736701425	211.826389993441	176.909571449992	177.905557225219	175.427922634635	170.412553019622	194.234467371727	217.717406404773	193.649242784075	182.849100653263	176.977931722081	200.923059043809	222.171519634669	175.141231187371	207.833670318749	196.40729627007	202.98084919315	226.717489434403	171.554258191727	175.998957482767	187.756655563417	172.340867136966	185.000079984841	212.961088153674	163.321801628875	176.996533900491	176.445339392266	163.762379978144	204.018299618119	183.061811653998	194.881634447676	200.774950319919	181.887750890438	186.3116045497	186.027149354485	216.005641426359	166.738602106183
H1176	0.392	212171.0794	606812.6439	213.426114490111	240.49806977004	279.176333786578	254.413412756964	269.094467785354	321.384920083212	266.503000530187	259.121123787775	275.906815897082	245.753833913292	231.202534189649	271.321885697511	267.975130087278	227.96302661817	294.55717165086	272.885066028539	256.406963556186	286.933491418047	221.097379226131	284.43493843929	236.49174638602	268.06052619303	277.154952971807	273.494702954044	238.93781220654	260.889873052443	277.177617786971	257.399928576937	277.08734236276	288.505710845892	250.510763591866	263.977046216372	239.168997407323	251.347078980247	236.186260449942	263.906657158447	245.604548679777	253.99650048264	243.407177635693	297.438648240159	243.877152869498	290.348539861185	258.954432053395	271.671687292109	265.128258398251	230.116023361385
H1177	0.388	212179.5313	607011.2969	291.761886855787	247.012946415692	256.023326341772	235.891602481433	274.922442305386	281.546203849315	260.829625040055	251.291994832711	250.943794174536	247.489471918413	253.090199047788	246.861129484466	208.22785294902	322.114587095557	266.318257699071	282.407994589557	256.400375759679	253.392778625789	252.652798358625	253.176656958198	263.021530322149	301.735033276864	244.136008717725	262.654046844854	242.225639741713	267.074343568876	246.612448527884	250.769900274767	260.683699893637	242.270045578722	264.35712134089	202.651962435642	283.703591928418	237.666241325642	234.309834718645	242.283523305672	238.977430018531	269.950672130184	236.18191909946	252.491957200228	265.766835848785	225.219041238111	227.982400445105	259.507644659022	234.127228746862	255.936780726543
H1178	0.392	212173.0457	607211.0877	189.374469189749	184.620163964761	189.721635310039	180.209220534387	214.861769293729	238.700977707764	233.216829610047	224.193944634315	253.166495667836	232.443365331352	227.953924215509	235.241620920351	216.022860371018	215.391016569344	220.692265015633	201.732422268747	228.647258835545	238.476132748717	221.370450833575	180.466272318015	219.535882850526	212.326001805353	195.250908922979	217.730750861827	192.879345777115	193.0762375522	228.720924496742	213.2070548625	245.30588085278	202.081336346226	171.881917989111	203.533033305936	227.711407783831	207.534953269278	246.183727424493	216.948521280706	194.320264758003	218.893153023113	187.459829181118	232.102978643879	214.722789971908	199.35092813012	210.769475354677	224.609544080487	221.515056299567	182.907492616573
H1179	0.412	212164.6084	607409.7224	269.554900688752	208.573778992429	208.060766268856	246.316200273088	227.011702245109	237.807337721064	267.83092510299	244.343737477285	242.977541417165	221.973169745034	246.61583834775	240.706557142792	228.064187973558	237.813589945621	223.844866335037	226.408645843619	239.547145587786	233.181260186983	239.378091413852	225.545854426312	236.012288067966	266.702998535062	236.258896939737	248.528383863426	280.816232821055	221.763609115964	232.456502163472	248.454264849147	229.413838724355	246.372611431279	200.390087835584	228.29203294404	194.897665582748	204.863481496293	247.47934617872	222.010276944962	217.63584503757	227.392587530962	233.954174773329	213.64484790048	217.42503062155	196.511751692242	240.117888418434	257.505936397603	218.224230507845	236.786108046467
H118	0.406	152185.8848	493862.2412	210.572590070603	214.846943451548	175.943366735288	201.20624165394	261.436547905936	200.121782835539	247.013636757525	191.711913401916	212.793246311851	235.128536211055	197.113961947186	236.287810625619	231.487203886943	207.4409124531	206.266017802441	197.941673466907	213.1743043428	207.873987545949	190.241652854603	209.605127559162	200.494137573065	215.346056872771	233.21832976152	202.580149728804	216.846791893218	225.592632395872	205.236980075164	231.656869430829	209.833246777282	217.300502318565	254.13242220744	221.420664049557	225.193369843119	194.797769491446	216.874335825786	221.969065810465	227.84384305003	225.77227642331	227.183544764253	219.626422539142	196.87475155737	220.634096811596	195.465375971685	221.273823631949	214.65137213894	184.765927382546
H1180	0.412	211723.793	606204.5156	279.332576991962	282.445571512622	246.243233830889	255.893311487615	265.95547195377	258.008550001582	287.933610556412	281.830718366135	258.139774920298	295.055290989879	257.694033455599	284.885798152691	292.481697702008	285.848730869606	238.550559463147	255.288643968241	285.521393415318	321.859965576994	236.994970935727	306.683896704818	249.04707170811	288.111489025377	255.496505481448	316.086723622552	298.652203411311	273.831790657169	277.728209151688	281.2281759552	250.040520675227	234.195693548902	252.488328433686	260.64258692155	244.011055295546	315.437414922977	264.824181944896	307.458346734847	257.807626361249	277.903769495116	279.565234796803	272.379894890681	253.714260792722	268.901165214716	280.563634334467	285.912768322748	311.335748177605	264.187266864193
H1181	0.386	211552.625	606101.0781	234.14353211247	239.019041350564	217.58309045653	222.640326234409	239.711982670333	233.567403917423	209.899287684445	256.660799212886	221.961480465013	218.234514417564	236.459403237692	224.342864981591	215.372016586575	216.612612725947	250.873049103139	227.403975724702	253.275245944914	250.090963814515	238.87415896972	242.044306272379	241.238374321355	231.660022501805	250.704834542253	264.312655044637	227.257729910818	248.173258117231	264.517244033757	230.49456700208	235.11768207372	263.941271824582	262.820256599439	240.83028101859	210.867772916659	234.148205594146	250.427990401474	222.056337319793	221.1348712214	238.140953746291	222.975042780296	272.289535326607	234.069551111839	206.646480653146	231.503291299696	253.174376230598	220.551669852322	242.918521548149
H1182	0.402	211381.457	605997.625	246.461419178423	281.807617356023	288.0763296191	295.6363036607	286.21574772742	259.917510374259	251.795433453483	236.185055597311	290.907345963474	248.07601100933	243.934753943226	244.713469343705	267.709933040173	246.304213409756	296.925729921337	252.93833751164	279.593599306695	259.750976041987	231.212374276079	250.996468078245	242.019403551762	307.654980594838	283.252610621162	282.387797090891	268.087031265472	250.572036728584	284.013919240703	259.303214925213	259.120766118817	253.254778387034	245.678850184459	279.829041578585	261.008543397549	273.633687376701	281.895966032709	247.960218423532	258.027134400682	262.165666204823	246.186127381546	277.611921356959	264.39809571101	252.457184737583	238.462034954709	307.500733491244	217.058165759767	301.877609310386
H1183	0.408	211210.293	605894.1719	146.249009352301	174.042659549609	168.734671084477	141.769644606186	157.799713211163	174.708782778569	180.442941950595	164.171600760808	160.725954543605	159.233674549138	132.941790670839	168.587345838695	150.563280477856	139.080013931698	138.004920143323	162.656377444869	166.576583091297	148.250852022125	158.585551899339	166.816639764326	171.315318181231	158.671522423198	186.137659215772	187.62434291948	138.721973354866	161.719778577703	167.106923168067	150.743001631148	156.033605592893	154.701354644841	150.820681954228	157.311695883152	198.912665364829	140.6206395775	156.937415311768	131.887239315713	148.753872268889	165.232990781706	169.880199083035	167.514075912456	142.663624963783	144.288551311645	173.085532904489	197.790379478985	168.961314466847	161.907253228161
H1184	0.398	211037.1652	605811.1808	205.774727175566	245.24813568241	216.617505066543	245.529225407922	214.091451091684	249.751916494673	215.457983097887	231.60485385794	205.486050215708	194.102905232065	220.061033312351	242.086978119981	219.486981751931	230.551217927426	202.513286013235	243.892612980849	200.135730784828	293.80116113409	201.837180818815	241.830846084596	218.841777626516	219.984920566948	230.789681421997	198.723304952852	216.589922139831	205.346603803119	258.37213100251	246.614408692625	243.158595476012	253.264898488342	249.587400360463	234.443226294775	219.469903614326	216.764667461432	214.451384030807	221.543135756947	203.206638634708	226.156190546239	212.311044769526	238.321376138713	233.22923597188	189.157927530245	257.678055483885	241.342391386586	231.439178785886	263.543947114573
H1185	0.408	210851.6992	605857.6875	195.890419198186	192.759603883983	188.003172613106	176.350178901985	209.189963224551	214.416235824514	206.501970561061	209.631851617849	194.898711817603	200.565312277167	198.197310846504	172.088171315095	167.272984403435	189.417576621978	166.361242056169	196.610472292096	197.960365171366	230.890249542601	177.940111889083	172.106076689941	188.158384579681	181.193148142534	188.099530564772	187.563209493747	216.508932036619	188.592210171979	179.495938394571	181.293756996553	183.437800331311	180.503589400988	214.534746582432	211.203697369273	197.938626868421	186.189004314929	187.249869553717	185.322843036913	174.504232384607	191.058525250733	166.182284895832	169.262120152005	170.447066772557	195.584397499637	178.929895087411	186.671298986847	210.809785905694	205.541280296098
H1186	0.41	210664.0586	605926.8906	149.892420692435	220.013175243639	206.891740526607	182.903906633652	171.71502335017	185.487969947186	186.120790059331	179.622899331252	194.857890810452	194.73652794859	211.55544864053	181.861235704482	156.870690752848	197.37949552059	190.50185371073	204.832157296386	200.5868698577	202.938232753433	201.91970835857	192.407754518256	176.007183311705	178.245064155426	192.719918109501	211.42262599737	188.536734011348	169.29815134013	213.704393363016	194.266354013783	198.191734100546	209.039891442918	157.060390678669	184.887084077302	215.037597398967	174.458427985902	201.318881470498	178.682056847196	221.058272270856	186.692943609536	172.557911185002	197.892957873166	199.488375382489	184.95767264439	201.263908775337	165.526278173195	179.463448731524	176.744067917411
H1187	0.39	210476.4102	605996.1094	273.172286496202	305.801893245184	282.575008272434	230.191560192604	302.534680813035	306.307233689172	274.403026701537	266.295116145578	294.052971747391	258.774446887244	287.190798138515	304.361831267895	260.844869510711	254.447855253965	284.479160044654	303.566625727728	298.781058924731	351.493056656489	251.930415891226	271.734919034701	290.678960597372	284.143348408164	260.190926996995	340.531656209124	259.799050050282	254.870267355208	333.870570531823	264.514468445204	294.937945588964	297.498718436276	317.782411981318	285.636180622515	265.927159449758	242.92304100376	282.576054787925	280.529362917058	263.718693903422	266.313343702391	286.90212079531	273.9076332135	290.242012975938	293.622000307412	274.052510298801	301.805086280055	279.1676358813	272.51391922323
H1188	0.394	210288.7695	606065.3125	180.009525979172	158.923928326253	166.26526541422	168.075211472481	169.845844235024	173.995716815261	158.761589031743	225.262730356402	175.269580206413	173.005432367628	167.187899975657	183.09115811345	165.533401829222	176.041718353456	161.955204268355	159.560438155996	210.790401890593	174.377287011876	168.090030956612	144.991687301723	173.003552615669	200.424704235099	171.13770669022	183.183042783646	176.885494514316	195.083304917197	183.289942515839	189.0351823492	188.300552607592	180.280096063906	155.160154385505	172.432004449766	177.164532452764	172.974415300204	171.117733215538	188.198294807727	193.64280272375	166.847272213545	136.298076330371	196.620360023676	160.886919909745	170.601044999207	200.511534356037	200.219168227545	174.463352975886	169.538565775613
H1189	0.414	210101.1289	606134.5156	314.50738005985	406.894494062889	364.946519827442	330.071327998149	342.709050409492	302.466153481638	315.970828141521	386.845185705967	394.46605715608	320.15961932163	334.465274659364	346.879327524517	341.744198082213	325.295394328098	343.288972751035	312.789665271466	384.568512697707	377.213339689768	323.972645537962	316.857632860079	329.914007623056	352.173882759693	377.940948135594	351.178109266682	369.477897825917	319.706049896891	384.033907207889	375.143212801136	373.772614170195	324.910508760234	291.28697950225	320.54837235734	339.918473919205	334.018538337415	341.825776338206	319.665835694247	320.590480836259	380.440021720512	301.939683858666	305.643069760808	329.38692090899	287.292962525187	356.269986696115	337.291936122101	346.540348221156	409.213482756826
H119	0.378	151986.0771	493878.6665	262.060092641901	335.665063125624	313.196240536246	352.983369349305	333.801119826935	381.468353021438	321.952847596431	395.601665626689	348.059436482435	327.917940841919	328.366355385127	268.809084342283	295.647226511805	303.66200907014	271.985127902744	305.563093013253	312.314876334124	307.442457688047	321.419805378411	292.501413743453	312.951916485712	352.338910379614	305.114999708029	291.271604090376	328.022724103216	286.577495733097	312.745374016315	312.975149531401	312.696816487057	302.941673585412	307.205922327143	320.192445039555	288.17725507591	312.25521089909	342.009228113338	337.043838933165	340.27541087254	318.228758415357	271.566228050037	301.004230598927	344.09049156324	315.556799701872	303.514002753218	326.737829550159	377.809766496296	303.362418877768
H1191	0.398	278079.4929	463235.5002	638.79847771546	619.480759238608	606.179059606796	616.665771637283	597.924440491854	629.041135540026	591.414836196393	581.778109368545	579.572305849189	640.197038691543	653.16073003782	627.687259130131	566.288966290469	590.401455275629	583.243026172541	607.831538958497	640.795607513768	672.527440398611	576.535963773424	519.374150375533	627.311497187096	674.405967063679	606.336695783633	723.019808047987	647.339758940547	627.001848001911	606.069649977822	657.855214274802	629.353678254906	658.751297309426	626.227846169618	586.709423702137	605.787473916529	535.235537825409	575.654417823743	699.396621889403	631.873222026181	625.993944182853	584.666967507259	611.365195810265	653.151565549211	625.497834228477	650.393647749711	586.434405566782	620.408876648327	633.081555962118
H1192	0.384	278006.6607	463415.4601	536.89391845293	576.868462602153	552.381605310305	553.22595862235	527.114595746555	552.332212667093	512.391424143855	577.952913778191	528.232339335366	602.813195112458	618.566316854193	513.065059095166	582.090179035602	574.301524019328	549.272999110629	536.846108377323	600.856785955459	586.905526744471	535.220869271906	540.415054156043	567.856811532689	478.936642795568	523.260777479506	542.273956393841	573.334234007381	537.19469015593	588.29052222872	561.444158964418	534.202501569489	598.667945493149	577.405079529409	568.936295720578	566.371970492193	582.732515675376	576.088267115952	489.071649853597	567.696385912441	516.133106356432	527.836242956781	612.661238414742	560.228622144259	563.133737312217	554.18962447115	585.4902566744	606.452867824138	567.396514313918
H1193	0.394	277935.9483	463599.3678	383.749617236325	432.550608528293	366.519810962751	385.083255959098	426.910147433907	458.058740263393	341.990202186775	323.828356206978	383.442081437186	388.085441697535	385.5156242408	405.491119580291	368.03140639908	501.589870170407	354.163116306096	386.736495952598	383.507179410421	398.445794334033	359.097351928539	357.40084452958	429.80718673008	364.796289488551	398.24975561876	404.631330804451	379.789792960619	449.507443736501	414.457775500726	358.123974305576	375.084230826542	373.334308893607	408.118593040736	416.028408636291	408.54925615683	424.178919967202	390.188304931381	370.629965034916	371.94085847943	422.099857230295	379.310225097093	430.367583676767	392.45651459919	402.247278386273	402.868074282528	455.316155538313	420.493562932495	422.743473384474
H1194	0.38	277854.2717	463779.333	261.655479720834	286.627676362819	255.12182617139	300.729798361454	284.700474599401	256.240886779323	277.313225894557	271.017713669377	264.395016877189	273.829538644629	274.229655082408	276.418956023039	287.749685838864	307.96425355217	262.766611421098	274.055737944027	269.727938774831	269.732561706838	267.669456771419	268.547458139928	260.754600179241	300.229490765521	276.036634084056	286.626436483076	249.350224793782	238.043882608328	265.845213565021	281.15837600112	282.379846585079	273.827750473926	267.985843952074	256.013464947892	280.218135829475	284.710564590115	276.418126025833	252.06691573406	270.401386983207	266.455288981411	262.065219513414	296.818992425294	273.069326766175	277.704649727267	264.525836796759	291.635673415055	264.020569962205	234.033077951842
H1195	0.39	277745.2296	463906.7701	353.232378550665	412.952132038296	355.092249292447	352.780633669332	365.147083783637	369.577904493626	375.258413023816	375.105235409486	394.619299711323	382.934739119886	417.11359374277	420.924089288685	340.482028304664	368.002842454339	353.995099808765	346.154716378312	323.323355248731	374.68421759846	381.972677443185	324.004528122627	412.114594522887	385.235913540289	380.270141516101	390.666129072695	408.815222921932	360.322722402859	406.847106365824	355.021909522773	374.401763755613	349.220670280948	370.294709748547	372.170891078955	357.184425918353	328.93445224874	361.034588348499	339.521557300114	387.303243514959	362.862933523116	371.734191821183	404.113205024509	376.378746380216	363.32510948102	355.268317998642	365.770761224074	361.567955706284	332.966889707067
H1196	0.388	277556.7801	463869.3541	406.380071570013	451.751453418176	427.32661921485	443.885954578012	467.327895810324	402.309328562849	402.753020374366	399.424116569511	391.298477386394	390.036077380126	407.936882530897	432.202878245743	440.484217239263	393.060887488372	371.841556660523	399.360420144531	410.717148671405	435.576779191699	457.457014966962	348.259120001387	427.375735322233	448.687133889374	383.622855909849	349.176190472387	451.001291598473	399.1576235145	410.108044953808	405.812860562006	480.779290883426	442.255900223838	464.794401355336	420.691990948313	388.274364643108	379.672260352228	439.542363122905	425.098088812183	442.729872965536	442.032269035883	409.850845666346	471.509683530616	376.321377127525	356.073965659564	413.55930281807	388.976665112088	435.856545091133	397.281392663038
H1197	0.396	277366.2459	463870.6756	355.804430781196	370.562791092001	356.337573484232	329.956573239363	366.705814128531	384.862534246848	351.927143725224	352.050433181884	316.466888692588	362.156522965215	409.168868321003	408.753983139385	375.568044300381	336.664947628486	348.135529016008	289.367199931349	346.834994483166	354.04328529053	302.784319457601	311.843989678214	340.974896720557	373.042957135526	346.178044807614	384.293981075193	366.86873774896	310.020341574178	355.311742515555	327.396339610609	293.575106181452	371.438983862379	350.744669897352	359.597832340993	352.675408432762	337.620199037393	383.524905496453	363.946212674524	312.558246565587	327.445750213989	380.520796536194	416.609871824289	335.505509016498	346.224867425917	335.791801695179	383.438386825119	415.40065404708	330.013543459163
H1198	0.392	277221.2165	463998.9937	148.764921486274	154.292480158422	147.233934846396	149.20294016261	147.654783084309	157.744507163916	138.852663026462	146.031459319323	144.564351890985	130.082534545886	147.835042528436	155.69078305941	142.714051751722	146.285899520529	140.359239850116	152.778837342251	157.777067751646	140.572567542997	129.702052100953	135.739818043966	150.763016532898	157.961646871499	161.124606594519	163.062740296027	145.703475228195	124.407911446481	136.724737168914	139.288740485842	141.18911426162	136.103830018061	129.120707749275	128.328582349788	136.15614307015	145.585061907346	143.106381629561	127.830891138183	119.93426586339	123.286281416643	133.031807526147	152.094925037301	130.586291822116	137.702944428353	141.363445066059	164.852977241807	136.063991357958	110.984728151904
H1199	0.384	277086.1031	464146.3172	176.811905466503	206.431499609092	177.386509725505	149.484780439959	177.389031991067	190.771874891261	175.510634737513	154.595351972756	189.918349852377	156.58096689185	211.290176273852	201.827466952319	153.106248081113	154.035589901467	176.329920230461	176.182081248392	180.062929706136	185.203689277405	162.499776813259	159.612578402842	144.754216018447	178.555899901611	166.20815901208	171.709322413646	160.436574552226	156.685023343788	197.423528195819	174.376627287717	182.15552192691	159.182990953569	159.04903468688	181.35204034142	149.072878026573	155.349837628893	151.525207024087	152.358438703628	164.977970850961	173.563494661028	172.18606459488	165.055403682138	158.30024629327	194.401033835153	140.528833880558	182.848383127462	162.173568000639	159.587413937895
H12	0.388	245574.5781	519296.3516	431.899501914047	329.165849948475	408.30784455242	371.794587528358	433.181862978238	406.155676972777	423.638694547584	348.094851435616	363.394336685041	348.414665739529	454.936665005221	386.271437242533	365.933337037879	363.47147275016	364.606662869512	444.870797757189	363.008828485982	367.833820534735	350.80071914006	363.628826491003	353.295373591804	409.915129222543	395.32828604818	370.046974883607	357.216057885958	446.313688889949	427.237189711245	402.639018093757	373.981034562487	419.202007012596	356.001208063557	386.711507008559	370.217488002764	349.775906464019	383.159549093063	348.142550231034	375.8330675736	375.383894922254	397.745540090298	387.441172990128	385.84925760574	381.256455587227	391.99342868075	412.741810535026	351.021617813527	379.476300080751
H1200	0.39	276949.9387	464292.7355	324.738289352957	384.53547909174	349.79493456509	380.012075807617	329.709928813145	381.028694392613	362.82547533639	344.478274437748	324.875447292428	392.652643697662	334.243973847693	340.352599906865	325.768157511072	332.043753412351	345.484894736063	359.719596759353	345.671967617697	439.965229168905	317.473128562977	328.314562975207	338.92267985539	384.536319820463	323.966092051187	356.406173679834	327.74964581552	304.555778336558	332.312936055252	323.633246919532	366.47187729118	346.326158686299	328.372288702895	359.13818252725	317.933327026734	310.402148375937	354.733400137715	348.441651451532	322.565405220902	334.797048684671	358.200881454276	317.292186465376	321.645205942474	341.655696196898	356.654232372866	356.98698549613	329.333358836095	301.297988673387
H1201	0.418	276807.8924	464432.403	88.4818090626323	94.8673964568657	81.6364370443935	71.786497304142	97.0119124606536	83.7642190943076	86.6113309978779	102.160215765217	83.2768977235422	79.4671073978569	85.9639783593587	83.0558880986582	98.6905332704931	92.1214869231434	83.3121247847164	83.0013980749814	75.1094751959742	102.834619386654	84.4314613555596	68.8959854223044	80.0696495457636	95.8287962293703	108.970527068593	92.0782657777799	77.2230422260709	71.5207227804577	83.2096829556044	94.471811230409	82.9170885063134	88.3338531103894	84.2585024191972	70.1564327889792	88.681870866694	82.683714831444	72.2085775232794	83.7399392030096	78.0847730285499	90.5844187779948	92.8965870420873	87.1564291640286	87.3849808792568	78.1647219058954	80.581119997828	104.231411022736	93.5020363852768	90.3663088784534
H1203	0.374	276536.8766	464701.5369	303.467563434359	315.990717492536	322.324732050443	339.187768043812	359.344478318298	310.923460169043	272.738075933145	287.90323560667	304.503647921334	289.31355443188	291.034142658062	327.554499412496	301.879335108329	311.144318565407	277.169927775412	274.158535875	303.286484433335	321.956799886596	345.288985244358	282.513706244048	259.042043387597	352.151998748274	315.067027796767	286.260908556443	279.089453322871	273.080672578946	307.858676743403	285.88858954203	333.261679234474	297.368747286007	284.321144079337	259.378473471062	255.392447234078	268.756958885993	258.340912718342	295.51004893805	272.182126770585	313.872498870783	328.448792319146	321.703296007878	290.118275730206	265.054667551553	287.579691318333	269.464507274283	300.050611589105	287.205208896685
H1204	0.372	276388.3926	464828.4853	321.741371012427	361.274924009837	292.813259422385	344.380824799616	305.533134785915	351.003570545723	334.412270171556	303.290396427698	344.188084296033	365.371280889413	330.964973350651	398.81226765386	355.710597342233	372.274777094062	305.252648317043	329.620442619825	369.684314881675	385.503770540129	373.234158725213	350.307167054998	329.229015265525	305.780154000213	359.290534128854	374.96528311242	367.556131470981	324.430378996987	355.567536369186	374.009071242708	366.523446302241	347.125916669768	335.469350384385	348.80559844139	382.431917512632	306.067638564804	349.842495997035	308.37149437575	349.405652748399	356.89418832289	310.566481938602	350.486216227294	339.656820904482	301.677789810104	341.902108540419	337.998100989045	323.481994795849	324.367212339158
H1205	0.408	278205.1357	462768.2438	396.669557304645	389.190328689215	450.40110424222	377.556857058501	436.228420031991	353.210437530886	443.794316823167	440.104262423674	432.275528705188	389.977347972317	411.958635616708	403.780964991146	405.491259717793	459.157179691969	454.696491812636	396.201541539403	414.693096883257	425.005239777009	391.115910501099	374.274218557385	407.146845476846	426.097959207437	469.079412777022	415.942789252844	407.760187200125	348.306181332679	366.642523252191	382.355741698502	461.320972969292	377.382122963547	370.277780055513	426.421889662201	389.987008163754	373.482870351301	379.315924423803	384.509701310255	448.189302775996	408.690010478515	407.393852813492	459.745060144535	470.365999974414	367.824437130753	443.268886755843	487.305085695992	392.268830705647	381.780031153047
H1208	0.388	277610.302	462828.0845	212.480883393672	216.358723385549	216.184450838462	211.347635179458	201.4302428901	222.060502778193	203.817854589248	173.383760541707	206.908488650172	196.84587031616	194.97307777326	162.655135646179	190.740898942525	192.323778034891	185.74179610527	188.577906019971	203.445300162899	203.826907417441	200.968190817818	161.614195552087	192.465677930897	237.344589506626	192.625307955833	173.741117507481	207.151238892357	184.58111626901	207.442163975337	185.12322175395	193.817333671363	207.437740821809	175.423298214298	196.323735179016	205.27344513631	190.757930823351	175.096058003156	189.172568414413	183.843949152095	169.12188326793	204.72451846413	207.763371243103	166.049731970483	222.313657462145	176.563667854819	197.799777433516	205.894189463831	190.04093129088
H1209	0.398	277411.5978	462842.9025	347.823450614715	348.252832688341	305.816404104219	290.733281400419	311.583565638031	306.831136787431	264.420698010403	360.041518031511	318.609344459487	331.811318365687	328.898121274941	342.7657625154	350.86607782662	293.743562264213	333.130930312069	265.575236800318	294.696625630523	349.920147434958	303.49657763112	326.988321008464	358.18303459518	348.292537408891	308.409688878806	350.363677458045	314.070496567308	285.091067743004	373.805185851236	286.645405599099	353.17055934198	312.375046164926	359.946628207117	306.573454475104	323.566172002449	288.93339560082	306.629503611366	329.615219461267	345.567724743232	303.649500111469	334.007656585608	297.494079192657	318.359463867167	335.350428780017	288.78254044129	313.834409805629	277.294049743197	319.444841978765
H121	0.396	151589.2282	493937.6345	320.495449130354	347.858723946736	317.197241756028	306.719562104081	353.223204916496	313.327369557773	325.114687393013	305.982939674312	324.231840324155	330.697780330268	311.415277179963	331.156807759638	309.097106046273	315.720848260176	307.695638193535	333.856269246167	299.162863190219	289.41321845574	320.790612700998	287.222447732667	325.964289690653	345.246919758054	318.027098774432	335.588405173833	379.573543997953	261.922419896947	331.202970211837	339.663893956933	295.648961991519	338.553301171173	297.109896089566	323.74054070512	329.397016820847	308.811110205023	317.959815283321	319.675299989501	307.257416426559	323.127450527733	327.015883528637	305.93945972436	306.698784842405	317.704760944954	305.361182975836	320.131422548042	348.350101884378	324.319120216336
H1210	0.396	277212.4232	462851.2402	291.757690196304	292.700876458849	311.244377412852	275.96509444856	269.773396997635	281.442620660702	261.854090408377	270.738470209957	293.613403702926	264.539193654936	281.390920647464	298.915098194215	334.623669456437	309.430130277245	342.378301284937	259.194239708492	297.407610886398	278.130555143909	275.239894233421	294.653918134977	266.537490363102	306.310557251344	309.141316667097	301.678896345279	302.442932645531	278.090539979846	337.169198372469	276.844744312705	297.762685513919	288.501808784362	242.341634740365	299.672413327422	309.858636881914	311.827212542474	270.34727463384	309.786665854308	346.149172326499	289.950956867902	286.216021451982	293.858262599769	327.964354175567	272.389780482087	238.637569339121	315.752696391968	314.231834254112	267.757984653874
H1211	0.392	277016.6643	462862.3117	271.971440783589	267.058089781475	260.123187197323	298.666177094031	231.288968374822	310.261419743223	261.500104932113	247.114831805017	243.185298311381	292.823866404985	266.282536573381	282.802527771358	261.203367456262	272.47301571231	258.899906827949	273.859821773298	270.031635381853	297.002037111934	281.349096241596	266.795081490138	260.095425126502	258.906782948431	269.793128300833	280.987071752877	304.809472570237	279.23507785081	318.801522460014	278.281144013572	267.410499895065	274.05029730825	264.586887003493	308.903451759121	240.176610671602	236.534118326146	248.647446697776	249.753119728005	235.901768515672	237.851194686456	265.585995134483	256.551584725556	264.636207982395	226.413427669996	278.856753689364	295.274430270156	256.127964616901	287.452197748333
H1212	0.394	276819.7788	462860.2669	333.524219176732	338.183899229784	341.416431015886	317.328793949875	379.562737838979	296.390842174913	347.510244366668	315.03525679939	345.281277694859	321.790094685071	342.901255081862	359.27520983523	329.909650512045	393.688120970692	323.086698161428	384.427821471435	306.594223116217	313.611636193509	295.06688973911	293.309548874081	346.609697602796	330.66717560563	345.06041682779	329.518192470594	327.847622823652	338.690022560268	352.892544053296	334.609956179095	394.891223089933	361.243741803397	328.651470009465	343.665026007998	315.402489138996	290.205448763122	310.683961228171	334.046714249452	330.242605229733	308.012554897422	370.050612891207	365.347212632883	314.151173485846	343.192478153701	288.292268250766	330.66692548481	348.720473126846	339.433894236778
H1213	0.394	276622.1738	462880.3795	264.582493960779	248.61194889945	221.189607089934	246.575603294116	249.842551367422	285.988330476386	260.34228023302	257.565709918598	233.56795590443	251.614170571929	249.849684233367	254.882872731696	272.183979870374	248.702040038437	254.454415614266	248.81333223756	253.80312565552	286.386593660348	239.263282513535	276.20175494304	237.91866119245	238.314376554369	244.425951707642	247.611211848295	241.689532866806	240.286758324735	262.639591286832	262.490269475551	259.641053729274	260.075094152543	223.003872697555	254.31464393073	234.669058048596	266.073273012587	245.517480616982	274.417815139018	252.910051326396	248.598508119969	246.878660855886	237.114574307846	240.962510188337	243.343735479042	253.391527056381	277.1816009485	246.323989557393	272.969375302027
H1215	0.396	276226.9235	462903.1103	347.968204724291	296.132699302948	321.135770077944	334.462511722705	314.638178437729	272.023537572297	410.345895708208	301.549195882016	321.757109434859	357.934679471985	330.683610232435	313.428704330168	305.16406949159	327.580082463536	316.868642742019	321.290906386966	315.350844061679	329.678640886773	372.578973757854	284.373814802119	338.617661770177	335.928613849001	348.907499694909	312.511546165643	327.390933937342	302.554876935009	298.979873835534	290.077368188333	333.730462445096	359.590279110844	294.093110228016	306.199528604223	286.445277239169	342.000567315489	359.799562866592	330.244116830671	291.044949696178	324.197183446835	340.069362836392	348.828658928763	325.458058916027	305.792992599176	337.889565359244	342.074851540892	374.492957284322	306.66548992457
H1217	0.394	275827.8387	462900.103	276.915646083543	250.314365316034	264.215309254793	251.408735979793	225.162535448853	260.625989562386	232.231819454813	253.987587471329	272.432024445882	224.263209030417	268.304009408699	220.325039508683	240.238748123295	228.102430521849	241.886680077317	246.776111627771	268.112976619202	241.973365682081	223.494729360536	271.613518544459	229.480089152323	251.262148566303	261.757309343277	307.595579341349	238.529430390078	250.817553163195	232.926384533985	222.726104310598	220.360812872594	269.903127403118	233.7206497964	327.381339740311	240.189814535918	232.583326520232	220.882089305234	270.784084288661	258.161044018574	238.996612791115	239.572640791847	244.728215245219	266.671030081504	245.493398590824	271.068442887202	231.14782479531	265.596435112274	252.488452143184
H1218	0.38	275629.4955	462898.9165	200.211817011621	207.614750699156	211.275764862463	194.282838295231	221.92192745959	204.625768620129	210.725185035011	237.781746273834	214.694723626685	206.800831577295	217.403890395298	225.374839835101	228.839310725353	228.88511932552	192.297695479496	202.838017734832	215.513798560973	216.160107500649	244.297511859152	200.492439764496	189.864144610176	219.168001346852	229.33942776908	227.854078415905	238.761420273937	216.126942456757	249.936346787932	207.052586659178	211.688871456178	238.848462630056	201.299795825305	220.303773742956	204.4532343661	215.447926326134	216.43654125605	208.747790214006	235.099809528762	234.94367930615	212.575054890182	230.74575411725	205.785471298272	201.142872007163	224.353181694123	261.530141814642	232.978768250032	200.686229086978
H1220	0.386	278506.7936	462029.2904	494.810743185516	511.992150873243	476.704250120026	482.659520032081	436.092287177556	518.434057450654	455.82896273467	425.358868742376	572.898018173109	469.502465799682	429.671152755791	441.162951849024	483.960292089803	470.622579169749	485.553224053316	437.539575372715	512.266466623312	465.781683836874	455.878924747475	479.408127773421	489.312425979981	455.474355044504	480.038409859254	500.693728942896	515.059889737596	419.839401581329	500.200395637944	491.090580725988	512.502943461153	574.073732656015	401.99399850192	526.23635789913	495.519882605513	432.59505368247	478.095078375307	451.593026172646	427.315892870352	481.319041261261	429.609857410952	466.3489846377	529.530496091174	454.751878282402	459.818298934832	536.189394340506	438.802577830662	451.746159404225
H1223	0.39	278179.3796	461550.995	173.665812263517	198.495038070902	169.783386467017	163.819496750916	176.051109317944	185.404521904149	184.056271758088	168.217829292313	187.398685780417	152.493333557432	215.201058897606	200.168482911416	171.430078006946	192.13966722521	208.128806808866	175.712183738012	193.00331376147	156.474077320898	146.310089668555	170.751933651	180.952401873346	189.660021986924	139.792622165438	192.159632909828	194.674048221378	168.183471223626	208.944437868536	191.362594706674	172.445206924856	174.933350256265	200.544329160496	201.185386283615	204.416582750686	199.826304311661	181.061668604036	170.764281054177	177.316858817147	209.921032988312	189.767359611134	205.728815431544	203.018180809814	198.3580743417	217.794386936052	208.704548872377	229.947057997673	169.584053332877
H1224	0.394	278036.6419	461411.8267	369.125099614825	393.637162746405	381.64032007473	362.663125797415	373.90151726578	313.635117303856	309.651990790099	368.258764706623	409.996012582441	383.107986470344	394.463170560775	355.998298295915	367.33394481822	376.38682197718	345.844772630707	388.435526973207	360.684524366572	385.428835699186	311.027144112382	317.827189055257	319.09459399264	368.352617426277	360.499825921749	367.205138441967	395.799922455397	359.063520914233	333.379680128195	343.952948062728	350.04347206543	367.652972624799	331.781801282616	367.040775396297	310.884482654685	323.463768987158	366.079514792875	348.58312032272	363.525646331544	376.733935746849	304.209740308962	328.787146216228	324.11931134552	315.955700648795	378.173903503093	406.886391972641	398.129412179099	393.328428829385
H1226	0.386	277770.4445	461114.4128	361.571506229244	402.428853620953	361.770982710328	386.926446249611	379.291971868633	382.324911437745	371.066517822161	350.740018110839	422.380245107001	330.572231631138	351.448151516081	343.75667641609	413.637338470333	343.988627375007	318.895264095593	372.449014933399	353.139312040324	368.40138578745	370.815682076089	366.63706277856	376.882771227642	373.071772571381	360.842049354882	390.367224001399	384.743537616618	352.373904260519	317.575833212536	350.195107283081	349.611748959325	355.090867160988	377.163572335679	302.773519522477	337.615631761871	328.004965812152	366.502788339232	293.307294850372	307.820017656465	334.963478641329	362.587095908279	342.882213953728	339.369228487026	346.223728736357	362.713626671522	390.955465039349	334.637646580734	376.966995287685
H1228	0.388	277480.8883	460841.197	497.255285135195	487.8742146666	487.140793766753	438.862863181918	470.650936546435	510.619326281637	564.521648925996	526.963011850957	469.466340988053	491.042627951051	496.464986334858	486.873224466452	524.54073400169	477.769270065724	480.400215024022	490.490388790391	496.399424774803	485.358343352589	517.01970682439	435.094972472859	544.785457691237	493.424988360613	518.089890741251	571.631953896355	480.091945206211	453.74708251034	533.551109693823	478.927594457026	470.809256390324	533.192432235461	458.53604092952	483.177602343641	503.869568457342	451.527772411878	523.01693506489	472.961897138885	510.021958531694	486.880996047541	467.635342085477	539.728489619055	470.276767647608	475.360290684721	454.288259302939	495.135461792774	472.546943074111	498.05087001408
H1229	0.384	277338.3584	460701.2681	442.108834993456	434.182190402061	501.132561633128	410.047680319603	454.457738706606	537.733776951108	453.046318369793	446.127456896251	456.380686269172	395.257509719419	457.201884439107	427.000974415673	451.501011803381	449.772780537665	438.135794507913	431.81866109428	414.636884187566	438.287541753706	411.603379014314	416.375970004502	440.497481314397	366.796409308038	434.45166782547	453.434500006781	438.986282121657	426.537158719287	461.725155547127	428.976174730375	493.519313710164	463.281257263245	451.512236722322	504.919736842115	431.075131442835	506.876493668011	440.323112883262	470.85444596758	448.885132155717	440.737095733514	455.839038788325	466.011480881147	424.132108576729	452.788195348579	405.893385895978	490.559325715211	432.544988273375	448.540460798204
H123	0.378	151190.395	493981.8056	438.392210903669	483.03484485314	520.883758300649	474.713923813908	556.651780888135	480.059599416159	466.602980474243	450.529552366327	456.849134407925	473.178095508504	521.665886528431	433.619594393741	502.887148269305	513.602340784005	504.603201214606	448.514974611633	478.003068057951	473.130429369376	432.869231623927	468.031034599133	499.167509461053	457.564375962078	493.895295208689	498.83860714986	522.583744026418	496.452934200465	481.690588117126	446.529741055495	500.260301649062	460.897410296098	503.751039755611	424.906144819816	446.840849707772	463.867325335083	452.38887176411	445.85446873702	359.574630235583	405.33290585716	387.650248703219	460.886806506956	483.791156949512	470.169856543723	456.286973686039	465.29376944794	500.623538574872	484.638559241051
H1230	0.372	277199.0358	460558.5802	403.432287793239	421.929899789168	466.105978846469	469.256780584334	468.714193628759	434.940050208726	395.586045458886	426.767468013244	474.384905014518	402.980096584975	527.196927754577	420.734513878798	526.020206430595	461.657916353574	440.261623581628	437.581158793242	416.738461417924	465.720829013029	498.871459652294	471.714235354694	424.924910240974	483.675194284153	480.470945200812	463.220948463374	470.790363244211	473.466462339768	438.261568360072	435.685155589946	423.497745488235	456.213518955281	452.171202623951	471.747896296936	430.709849112611	448.54757975971	400.831260942715	408.402273568931	464.89738435937	360.201726568691	451.602651610762	450.437893007775	417.428438442682	460.200491989869	421.283748350664	478.706844400311	500.106360783532	453.276994243357
H1231	0.396	277053.6519	460421.3422	478.169940485016	422.653042034294	428.792782174804	504.177574603669	473.085669899588	427.34799617887	447.594272271043	494.485793625983	477.965606922712	428.77849496817	505.126508748561	394.080930697114	421.836155076253	417.3993193719	454.284094642463	441.323553514196	516.466644356128	435.153944870136	475.211883323105	451.054809524768	427.075905474302	425.924579712733	475.551120933129	453.732037380122	436.086531455834	453.276169455154	506.064224716409	463.013265501181	488.588026378746	462.722295239375	502.093611126526	491.433017155607	468.937691038506	427.60738147733	487.478185200304	454.589077198901	424.215800787525	489.066909238556	463.879325649444	426.398578165689	501.210681738788	440.174385522684	482.152634309292	470.535381244885	472.182996014498	428.744234872894
H1233	0.384	276786.1139	460124.8893	282.419526479808	310.784827508355	261.0212831915	265.002569157077	267.904357865149	275.028888738998	271.3766071267	296.599262562404	244.840981587557	260.422373032074	277.071951487797	284.838935766143	268.619169337104	273.846741737606	239.683204007596	274.687723544809	273.651670266567	264.698084734561	256.015253470096	285.497317841396	255.557081341349	303.12932217356	262.067040802726	278.888498561506	262.897897593615	288.946576336946	321.714471979457	288.516412496893	283.445953524392	287.965874779786	270.219022073084	261.877422180296	284.552818184746	277.360082104944	260.7984928993	252.659798913428	270.067422739749	298.88478124854	281.676044609057	281.945017782147	265.887574299725	256.59261622888	285.537339073093	254.812926985687	229.526014577873	297.961395203999
H1234	0.42	276641.252	459989.7385	294.3128389828	280.22034263958	277.391716749103	296.182309049894	312.315919637524	309.676891008432	276.438762946565	306.113116309841	320.777692037809	303.924023133409	317.822434960397	341.619135869977	281.636599162989	320.915278829175	285.680481556352	329.391158064305	279.77903827272	303.708213646291	284.99246846833	315.791151134825	329.575661846773	324.805574066407	279.829749556153	299.570023289113	271.283397093798	268.791323287078	321.225646894001	292.864704726965	292.544166246831	298.592358082052	317.474664290035	281.59044275764	283.077802834964	312.21825445872	272.75650352309	292.100780976458	320.091751456082	277.27684730773	258.143165257869	284.508382258296	300.777961697696	265.176732741468	272.345960201479	309.80351306819	303.360245442406	302.590422312471
H1235	0.394	278599.2979	461966.8419	357.823699485901	424.858677939471	375.679242397147	357.789867105642	407.210606383528	364.569284071594	372.177100104333	376.654731020348	378.975388586244	366.288321238253	333.116965196801	398.381359736909	338.308701796831	364.372154348648	363.188742264971	410.080309489315	416.506876964738	357.787682073172	386.90644630342	398.135968878041	357.027026722992	391.470489317217	375.301065383936	419.788391680516	425.822564788433	336.889752968101	453.531470359381	346.394013289793	362.599073666659	395.175963227489	343.463885551703	366.402172363195	389.83487963333	337.925549039493	384.155501884887	422.401604962419	346.954341123149	397.949645949434	374.683396979306	387.998419462581	390.430744276309	402.787360271541	372.178158366931	361.391313009065	440.875146887499	378.721547936917
H1236	0.4	278635.2698	461770.8952	469.017143586819	521.190358320374	522.376296681009	505.452564592781	554.113164495902	460.77380574743	523.420200193448	617.294672262987	473.796877565372	532.256929599175	494.914379960885	563.739259368714	604.542029067193	532.161269615161	549.935202146576	523.662649505434	530.285795621481	600.615596923429	594.915580796246	503.117717524687	544.702384492189	458.924058874853	526.874225480478	574.833665366272	528.408606980152	516.664348910241	491.929408410447	542.437854044161	419.426012477057	443.188721670288	511.001697442317	486.434241798517	521.004071000762	579.375895936879	492.464573123927	532.935406070819	581.259514785177	505.600495530755	518.818813214376	617.804819017837	550.572604143328	497.012044760385	539.147630428866	571.229986672768	543.052357501309	512.506542663012
H1237	0.392	278669.3407	461574.8668	357.061226109643	368.901954836394	317.168032493497	344.596640687989	353.349999637299	317.011652190879	314.539456710673	352.990333803734	333.463158809846	295.095280924929	297.403055759693	353.699140310839	342.164743137611	357.753415476639	376.839258269978	350.657950732062	305.776872332026	355.135550138817	380.077440134853	301.984137950797	346.671534958955	387.829181775745	305.836916313685	353.928666167857	340.790660088762	353.854914559554	365.344108074828	345.833234288305	390.807149224879	367.158664980227	319.947962000326	385.401157400868	329.377343002307	332.364040559936	311.218970056823	306.897781044334	307.481489579043	306.331342921378	298.956519880864	300.808532139807	338.902560163121	368.24583250568	300.145964279861	350.494983675638	347.038522802283	275.061556145513
H1238	0.372	278709.4926	461379.747	301.533994555141	408.808134170759	329.580185978017	360.530735177716	306.484507087717	286.779094578743	321.911714618759	318.918539856975	355.773279809603	329.019376795159	323.978434287867	366.952958343071	309.270110842998	316.846609072182	290.082160028644	335.277363247392	306.824502506067	316.651132678419	320.892789533059	323.037598823788	358.866145974242	297.440420606181	311.109817563658	345.466342296332	373.638417338465	318.394067345782	298.120949766067	332.446611823251	391.534165995257	346.040768213876	314.528405498734	331.75249050357	325.490839524421	318.990265671274	350.42966298758	281.150855328232	319.977049541283	354.641097765348	330.135161708855	332.041313052849	351.132688811186	287.072476144551	317.098287330036	343.489243862441	339.12394675811	382.385820797679
H1239	0.404	278748.3662	461183.6061	483.322841559328	503.042258454439	464.991007241628	421.725798940702	574.575551748668	549.200561100343	530.366081860211	474.21177030053	537.886356076221	512.639902312672	489.807138319128	515.531469456037	486.156712076177	476.288273954354	511.255796676161	507.15754814702	465.816243735879	522.125325667494	493.896714467313	470.11879910858	495.114759642111	470.066445385854	481.27131640927	557.405915358889	478.694605337225	460.949482864627	580.703015333191	514.095440082179	493.352209779463	453.735012857702	505.204681391852	429.789222375551	524.919510905886	475.12327690665	514.513496759498	496.322119433612	566.439888718595	418.759056585667	449.584484770798	487.320215281314	527.99132739149	488.018216741161	537.655066324783	480.222507347479	526.948730501167	459.079018801137
H1240	0.394	278794.142	460989.1167	510.563882654095	502.680778037064	467.624615234544	465.818907050105	517.242176771717	512.927883557335	451.368124091093	542.359734695921	482.045486617255	477.620404767185	458.707519755909	467.42499540553	442.159013622539	440.234149380896	493.63143727307	415.30680457563	487.638569709721	472.103085192907	487.992508064439	499.960046236604	427.074309254879	469.064167265041	448.518164817089	511.510291630344	419.689570712938	481.093739781079	496.209256537975	440.737235063412	473.644278361723	476.934527774312	433.418743394548	485.721610117569	517.76434755061	454.327433087622	466.906254875128	462.831568048915	421.321439843776	510.928630734301	454.067605221011	527.651737141182	436.571963230771	404.398981077906	412.725709594672	567.08868461672	468.491004180275	450.903894519125
H1241	0.386	278836.8914	460794.2758	440.466551790832	469.117573919168	533.771416574597	476.131265607578	475.504898962538	612.15039640372	464.237422268005	496.365444431382	523.168423570472	498.221412248307	470.101958940747	492.777300277068	448.549978925703	523.682876802816	389.487064815596	397.209513333452	455.978058355305	502.212385629008	443.2063633859	431.926277470784	459.502652616752	474.126704379121	461.083560610016	514.550121823241	430.088424047787	436.422099742759	530.401150778008	413.105898467495	527.028033916164	491.748739884177	409.775410138071	451.569332905706	391.514777790546	493.64558057212	422.431935195488	484.76618956403	426.823462104865	485.461816556389	467.427121429841	396.89526818791	494.474754613017	434.333935404017	446.768106253504	511.288592314905	412.237180437978	453.914488288077
H1242	0.396	278883.9317	460600.2813	404.725604652241	386.662453173017	339.018551169586	441.996801024392	368.370816485318	364.00628643664	344.497851236704	370.015469841355	404.915329599219	415.819588117996	342.18591324256	375.931881704858	433.015501786261	344.231055665066	377.78649844564	384.256366456725	416.698545374251	386.758880672677	352.035505056652	335.759727964436	370.901731927303	400.689839376573	433.034303804325	398.334346896946	414.896456988908	399.168858962047	387.055015358359	399.755943295943	400.591145725704	423.823712321013	349.361033117031	398.088974987502	381.885305064753	329.971406293961	429.783876977683	393.208400603306	347.908592173803	422.817463057635	387.606782957571	356.133055511347	367.993859372746	361.846212679339	380.572735800027	385.536481817562	379.853333691404	406.184327356442
H1243	0.384	278911.9901	460407.063	286.410215596053	372.424228284737	338.318884493335	304.57802965106	354.401862411294	355.206432224929	319.19004037101	307.113061514243	357.21842308086	364.630722841601	310.677673105506	342.217912470592	286.484561880633	297.589084641729	312.694010347591	328.04268785924	365.925764695817	326.62683982533	286.884122734337	327.343043302976	304.355174826684	333.850877444712	299.789438080107	282.587374867061	315.71416751109	293.070898461042	334.980529927979	336.554673184079	353.274235229143	372.101308103369	329.442645057586	329.181195044499	334.698371563999	310.650984817329	353.996386544065	334.858226529718	328.636383236192	281.064513147079	314.349212885208	353.66640367731	347.565994373662	298.8266601002	325.963398348683	346.224440320704	315.400123865469	287.007294291667
H1244	0.388	278952.8384	460212.3398	390.953787236995	416.063260493923	376.865023722557	379.942888767296	354.933988567011	392.232551262593	411.532342131241	384.378909035422	360.730529519631	382.582062789057	360.056057783699	372.053057049208	375.810074028562	376.493289941634	381.022366321206	417.482848758091	350.458807087327	427.470137792063	349.161451729531	393.544730072186	376.218372898641	415.138946152939	417.772078833208	402.013284389527	447.788854429731	354.130316147272	324.571805051952	381.289256507513	404.549193164753	383.50566454805	369.328826297363	462.227224688251	385.682904480424	388.951412530272	386.824907522157	360.127714001511	418.883668819217	371.165623732655	381.905048659803	391.045770844945	392.042941653726	373.624517367772	405.526061776255	372.044401571333	367.048537140499	443.783013812562
H1247	0.38	279109.6179	459634.6715	641.60031314156	751.959246906585	727.836289827827	537.210340954956	683.046433698051	665.642934576734	726.474750933518	684.778558494309	623.724838238753	670.572799909605	626.79625637668	686.66216539799	746.40407961034	647.414371962934	618.602117346137	641.787142462312	630.695478699817	590.26790108645	652.070499848541	650.682325108865	609.912123472136	687.650546984798	743.788049452293	581.894184651295	668.927847440208	688.645975638089	615.85784896547	791.547663917317	632.184380254905	628.221839066102	597.482686027035	618.858398378689	554.286047923725	670.760879789083	675.898642920176	670.210815318221	676.342044539909	651.192120868282	665.313782576436	725.401243189748	624.952403682352	732.22477537466	592.736577777662	727.71126878853	670.63683122584	607.364477582533
H1248	0.388	279157.7503	459440.9084	359.994219462456	322.410485732294	312.608974488021	313.695208341407	351.187133942253	334.431539932934	340.462682235965	321.716007750237	338.877727234373	342.448896996099	332.297177821001	325.194223453806	315.928336787967	319.311959975153	305.791359224753	332.137319557589	360.665071599894	312.960019120128	374.94800110019	309.397223659588	323.378232115582	351.749337547699	329.53904670876	350.212598889751	320.042194143477	320.0454111396	367.537435430548	366.794785697333	326.790319131024	359.940288678748	345.457917677384	372.790994351133	385.745562921202	300.500522703338	310.753196765878	320.482979687747	326.030690701315	327.244751610979	341.766645175743	341.106607786422	317.200341716727	339.38204238775	346.437967599411	307.074491817572	322.684221048699	344.161802238593
H1249	0.386	279219.1436	459250.6077	266.189985434507	306.070732370459	326.646384269477	296.616829530655	329.465343959153	319.74645257895	296.703774938284	403.81193695284	289.558571349863	324.178565593944	351.985035632739	367.757021265601	331.97977633449	319.240142589028	317.367261060048	304.439653410854	334.906161131723	358.585345644854	307.798378782669	371.290541131933	319.932995744545	333.704549242855	290.950214844332	275.788299014182	324.531589508979	258.13969436898	366.523221240724	276.944202402427	355.887772499496	312.940591203869	276.619512084388	342.187679276968	322.459950346334	301.097955630082	306.479505505067	325.209511579619	353.989742569534	342.571190667033	292.746787230702	297.33938257677	293.471442210806	349.754261776869	350.909654332896	356.468608922567	318.119212833803	295.559667704655
H125	0.386	150791.5619	494031.1499	359.843731293795	319.104208730311	314.862866553889	278.816082462146	296.656987928342	308.643149580395	289.649474118206	295.407621993349	301.114821778772	268.827917544337	304.223789434371	331.266215476641	307.058655877032	260.212098464518	260.576070206492	306.941798410676	339.18938304901	302.243004806543	295.053533833103	272.023427753012	270.438672085271	281.64114327491	289.031574116562	299.227614511274	289.504950733591	334.73290818313	293.487099354635	248.084005307921	321.567477982326	315.792497485698	287.62781040844	292.916621692977	317.311811892824	291.338656858885	271.150757309107	271.561776756727	272.442570190144	261.389569094868	281.080384632184	309.996709959745	285.269006666235	278.117188440024	298.958225185676	262.684167606689	292.591969364838	317.009681995345
H1250	0.39	300907.1016	540383.9375	356.745193749618	323.051011710569	334.119663286272	328.859226523341	307.15549076833	356.668854521035	351.65665210617	335.885463599101	412.081785258813	306.983615480649	350.88670429819	365.294984657489	338.331988712111	289.807383255356	362.825066340338	283.702992501305	332.776075771016	402.102977532107	295.189563710353	342.862648917649	351.311640495309	314.209380833051	320.720170578563	335.980725866034	331.134497207306	331.729393488355	351.509096835259	360.624116370984	352.215049320722	344.875178896734	318.027474913692	376.718320688697	309.497975389092	313.138833482819	341.338480712124	315.664536175071	290.881753839951	340.60996375213	354.961685243366	347.871866530115	369.365326312391	295.853012628097	377.9082395865	352.143744175012	392.833177775164	353.405539759493
H1251	0.422	301096.2671	540323.7093	245.736789313099	278.34738455857	223.968903964321	245.236723191624	264.020072366609	242.803501304412	239.420407625111	230.925741433959	249.221217294722	253.122415217173	243.75871817311	268.385031553273	224.717197790439	227.00378828998	269.461586140587	240.925016245409	274.956531498796	273.506823833942	253.550798906536	250.707145988605	223.567101399086	269.740413908609	230.458387416203	241.447661783362	259.225783592422	236.445018041651	252.42563936427	276.835691877183	253.256475023509	262.338517641205	217.603023111921	224.4918770284	221.69809500084	237.56242189553	289.850975532246	250.896839871448	245.67885815224	250.318498893433	246.939672281619	285.590928606821	239.944028145405	226.892207217362	227.057225162336	242.727539427975	254.743095874326	220.479661958305
H1252	0.402	301276.6622	540242.3338	218.063200439434	273.965635412907	255.13898929686	233.19480282101	257.973405126754	228.757154768622	266.960584002395	221.731940152636	236.695503780421	208.078610091099	223.726750349279	224.735560062317	225.116005800285	222.578423515334	218.669072597458	233.614050740672	247.32609294995	241.881067432771	226.2993315574	229.437640564317	258.294438457298	247.597554422719	205.272049410644	262.3304486368	232.273536220619	235.75518303099	244.507292906061	244.211681483347	252.69619099963	253.427299348101	231.287030396688	236.042373144214	219.691738559963	223.164604284259	252.372499363339	207.715791710019	194.893583498807	252.086032644838	232.787498998495	217.998551321389	244.097580861493	208.008951526936	240.204880842096	252.098480350417	238.446951160903	241.483797777291
H1253	0.408	301461.4893	540170.1774	107.013021614302	87.9408410568835	97.2582328384616	91.9139003627291	104.910236549985	104.460428712195	98.9248572102578	86.4827612890403	123.818478896086	84.6594243390109	109.061340660305	113.265936545634	93.7815971633365	86.2804437661273	101.849675998068	97.7577194366917	100.615112015202	105.624480055189	100.91438135602	104.421418717592	77.2093845573852	103.010880514576	82.7299046669407	114.171990258807	105.013023763583	102.727272983613	100.455036351244	97.5051577764668	95.3819335119913	96.3569000502435	83.6032649186056	89.964685758848	89.4102419018125	90.1427421335904	108.384157706125	117.825735948998	99.5092480527773	90.9069218348169	91.1916434811698	93.985290026273	91.1151255978281	91.6272928355925	93.1953167501863	109.755820276631	98.8172092280292	79.2827744269347
H1255	0.39	301819.2828	539999.6946	59.4325308771912	67.9469042123063	73.5778156690161	62.0939845553567	75.1868671375702	68.7192996706744	60.1100809137126	63.5407398867057	67.4394115722447	66.7270968525396	70.5811260411348	81.6779370530901	54.4202277812075	58.3246979278331	68.6736453495032	71.2080089047521	73.9692940576334	62.3962581978035	58.9230586403986	64.8275931141388	54.2472212524344	79.5936614262884	60.1116462667276	83.027551890104	71.9748366351547	52.5169740812583	62.0795738270761	61.6810063722358	67.3589734364745	71.7858670942174	59.8222549024913	56.1109149282297	59.3626808540023	53.8449022614051	76.1411117211145	61.0878033538908	80.0775213978422	77.829582143572	65.562570849917	73.5210238982142	65.7703968993304	69.3580175035979	60.4704117734581	72.9379495096726	63.2349609396595	69.9226985673016
H1256	0.39	302004	539923.0156	198.350954447134	180.90423470052	219.080743262502	192.590920664556	191.640598824352	212.017095176843	203.788379588047	197.653047582166	182.717158469142	213.780647643626	184.307785979139	223.69585559261	194.558915462862	198.317971788938	217.870285756012	193.478478325837	207.500742533855	197.549474790691	180.509130424545	210.702453634246	210.77653010572	204.426836072994	237.82725262534	215.730418816411	194.107819551706	158.279046266284	193.155680883013	194.954849468654	211.614365013241	194.544709873944	188.873659496564	273.679553108364	181.368728111337	202.430736511971	186.741924649008	205.151177442595	189.208294918669	232.669213323525	194.513047202426	220.342577242929	204.476207589495	222.174184425955	230.815407497376	166.330510669831	221.21518315551	187.459477504953
H1258	0.392	302373.3203	539769.3594	166.725140850022	202.424847862225	158.896949039179	169.962839416585	177.058241484663	178.814432582608	181.659990498434	175.574216447835	202.076142830275	180.134272383475	202.709795695022	174.809847393918	135.361356694619	202.420337004862	160.648157409947	159.919631475882	169.263889571569	183.174621467474	171.222631562237	184.561280001332	192.820062420953	218.076208031099	166.443203397744	163.740327865213	166.783127570266	151.776793958332	205.836404495998	161.867754451481	183.981629981703	158.83646073703	180.26108107254	192.903926819288	159.152177168045	174.73624366635	160.680808090613	154.767546750989	175.06617205879	154.067744819646	161.835974081058	159.958167151222	174.827180816004	161.681232652932	153.549551639812	164.762875372933	178.792661040407	168.527292195661
H1259	0.432	302557.9766	539692.5469	362.867386622421	311.3839535506	338.717116773029	389.147190500279	385.893698586939	360.438039634391	346.604454137076	370.992027310821	381.392141127317	353.102535151721	421.60409555735	362.300528697769	377.413121958721	348.522081129858	346.697478722673	360.162199618121	346.693666616686	437.562558999662	314.130022387468	323.460995837247	377.373827058417	359.877611928953	384.755920439184	352.816555382632	365.35586954084	368.057655822766	402.057794156626	338.340508248037	413.25904898888	338.554841898754	362.80051293269	404.244479375131	417.354267050827	333.902437782709	376.007486216786	341.74131015741	369.484205385705	321.068477423422	368.711004955515	339.64173226585	367.563271235729	423.681131804365	353.424556943808	388.7776376228	375.415962229856	360.816889637202
H126	0.396	150592.593	494060.6967	214.204384915705	202.566556375238	230.793588100172	211.870974138742	226.424821250113	212.585152557514	226.934296360818	212.417768607026	211.844066086765	245.04403591484	227.96231322763	211.356825321044	182.4979272875	209.214687455756	192.145587176181	198.63145238366	215.864146939101	229.987570562903	232.672678053806	186.305380522873	231.134698688908	241.945346509619	206.222216822615	215.957754972001	198.846071892747	198.79125973647	246.25491819194	179.040243841243	212.076031069722	208.360308182044	185.373423378918	204.604837669248	204.560721657809	179.545519943696	199.468807092977	194.123169741677	213.202702097917	198.382911476777	175.487833912317	186.666402743021	221.025157569257	200.761981884372	230.468793923078	249.251566229385	201.654001705966	186.764119602045
H1260	0.404	302742.7532	539616.0046	121.185403316608	152.791490465307	124.45038182528	142.804865314216	144.676078776341	112.139525260694	111.238667133124	128.024229281324	122.101841479236	129.83210003184	125.994655248369	120.862609208456	126.821591077664	104.372480337129	126.541520500583	120.828141380924	128.847159698166	120.311819928972	122.399530180825	143.024371369501	141.095057029946	131.534123628512	116.61620164693	115.32640377894	115.943687202775	119.262479481063	114.833050439625	147.871434523844	135.848507601989	107.070501106301	117.546732086822	134.735618200395	109.368515702005	114.272875554755	118.527514717371	132.915954911577	128.881573358708	140.29599530017	123.913955291748	112.481799215918	116.183152828366	120.572002206697	121.259343047619	103.090380433594	108.289318763481	89.0944919461862
H1261	0.404	302927.6875	539539.8594	329.066900171504	354.622350822969	328.771304443298	427.299773174873	449.663165453909	353.58680434095	342.996174776441	338.804121243137	391.664644122496	375.799371661241	379.967353934183	403.079789365483	420.404641511849	357.286512505908	371.301005926599	497.372445701046	440.82434385125	425.373453982139	355.579970007349	422.015021124404	355.129167090804	366.297632920184	431.546533188869	346.41862690068	384.638362886037	355.439920814593	357.96829010164	384.80035447891	499.104572225864	355.795197959714	386.804446360004	367.205875067841	406.376868103192	381.860603669601	343.416026156275	374.696292020564	389.283085182776	372.817088075502	337.576706348279	407.636415850247	360.013835261503	431.978879577031	393.091548324081	398.903137396599	414.445838650341	374.016829297425
H1262	0.426	303112.625	539463.6875	228.420590545427	244.963058305768	219.888898076519	277.355285917198	218.47266196964	246.893702445332	225.245309481663	217.180896038233	250.307189279639	252.679486347807	243.622566822549	262.478491619086	219.79021404286	203.616867264212	220.610898547065	207.272615755522	261.938117239232	203.850854843142	216.321315306169	249.277581802409	238.168567387334	210.223098621773	228.214380257537	248.377948451231	219.445315041808	225.161364653918	265.047348801822	201.116282972442	212.171009055525	252.409172241469	209.146521789893	286.104322375999	226.726381436412	212.319758445106	250.048648849615	251.531376358947	217.986450874206	199.731873791198	264.814738949774	234.247207058173	216.946663001104	238.507043428828	202.437407241978	246.746712029481	270.289158633501	240.336669246578
H1264	0.412	303482.5	539311.3906	370.746417982438	384.602213365668	365.595276955047	347.042841535846	331.668310928926	366.820364814775	356.481785118566	369.080643573221	320.45951030345	297.582290963414	318.989139168852	348.177988235646	342.783711548846	369.039609301473	372.360735903932	353.694458963766	326.120961658146	336.373018018283	372.436700869938	344.112299459541	359.890308979033	365.151894059118	374.305586809741	367.47925573174	318.171775781102	333.417634850643	340.546073071538	320.321265836948	373.965499092527	345.288115893834	413.465574672304	333.140817260682	414.325310892597	372.795160385031	314.150144263928	315.933474850419	325.471984585973	348.544967762098	327.229094705675	336.324844792076	341.943578861148	313.953401321098	386.607998959097	348.129389182163	363.776540630523	344.465164772865
H1265	0.412	299795.1328	540570.0156	239.078989882595	243.232188526466	289.30167475914	240.863132135577	250.642591389362	232.242396309553	222.655531718866	216.863003949883	232.616076359882	254.876188831416	257.989928953991	256.558984530624	239.424859297036	272.527119696015	239.04806782261	225.92827216091	245.470434629268	270.716907137552	209.2851761782	259.816829900808	265.166103484259	251.704236216709	269.447361182958	221.200742954819	270.215777204737	255.596591938566	263.459283503751	236.23826627315	270.655788018397	277.185492732157	213.141840177528	255.361666994836	249.288527148111	242.12853489936	221.699552279052	249.233216651163	229.246023323726	240.455015665052	252.720202533249	274.245575409535	247.126011129393	274.232099795958	226.758664853164	231.560098973528	244.25600042227	248.360384867721
H1266	0.392	299730.625	540759.3281	197.086614184979	221.337480394237	214.34563743285	195.547159603314	220.22339916277	186.718526163145	231.775836661834	205.20897053811	233.009181108516	196.181986745763	194.189111338051	209.702994895925	169.266059444091	220.388239897392	179.169630807949	230.788637634777	195.969248526111	199.111851259143	208.533060804319	211.479109113533	187.662052868261	200.571379404915	192.456451812787	230.296041034919	219.715474803982	208.990132275477	256.659214663401	179.049495928389	182.579728505888	209.526950235071	191.767221324432	211.293316773743	199.479623090962	195.678037857003	186.923750403058	185.422755305637	198.985544510953	216.557220799847	192.332141114594	209.306153585195	215.185780822326	178.5837674375	189.799854132034	217.796063579622	205.781499638436	183.292017402737
H1267	0.408	299666.125	540948.6406	107.999499857036	124.564635014578	112.604618370956	111.426870149732	116.238494548544	98.8369023171184	123.364206535773	97.922364818991	113.791076867803	105.068993256998	114.538610436094	108.302728998082	109.924450912085	104.043130029957	116.304522435604	113.656649015233	102.461317757819	101.312365594389	92.1432755785996	102.872060059199	105.778881855104	126.522607042442	101.805827347469	88.2938681265887	122.778057842266	110.768911464121	116.186688013463	113.419144751654	113.520535039719	115.38362641501	122.082302981263	105.253763519606	101.522516609567	89.8891163695811	105.190925879705	104.320555658793	87.9487831038769	113.008422483415	111.554820916511	115.222300002886	141.443928347064	98.7045843796192	110.600271767972	115.521371924946	126.540271869986	111.749050610938
H1268	0.416	299601.625	541137.9531	185.27398699543	210.20725680859	203.204486525481	189.414436803324	227.806839298828	190.780790880208	191.761367720867	173.845177343181	211.808743573324	184.507260382154	216.510962616473	259.243952568715	206.879317384221	186.854210871939	190.532303006129	229.274553511964	191.272245279998	202.653744977067	185.013824243521	172.488322625747	204.852950399087	209.098630647635	205.31694066441	207.56088697512	217.137782233914	192.868001352613	208.428703255331	226.992341573021	232.263140069366	203.547652449564	214.075456863201	184.669534188386	223.834941428893	183.085939982703	206.869321870743	181.990388849728	193.606696772321	218.408838482815	225.705158059809	217.573713853772	210.345338179487	176.187463615793	215.478924461635	195.345074477458	215.693859457083	192.216795986979
H1269	0.396	299537.125	541327.2656	68.2373889104754	84.9870049877921	73.4824638625067	69.6363583144198	78.052719354897	96.9319832953417	84.7526088121514	76.5169019969335	85.2195082038469	62.5581943783016	78.548819165318	71.8767798242621	70.1668936340881	95.6535584145384	60.6602651256571	79.5737242706212	71.6478898656446	78.1930689639352	77.8936408763049	71.8906331999964	70.635288836567	64.8221414013377	83.5013076767766	89.4046780731991	85.8645627026326	74.2319620270376	84.7033037456428	73.2499926354666	76.2605618509746	104.177975931997	66.9783325030958	78.5279038695589	85.4428605999299	74.4292915311001	71.7514358596142	66.0513163394208	61.155174133921	79.8520338070181	81.68081898476	97.5197898953957	68.2754559085004	68.9253892580918	72.3352770309548	71.766510718962	85.1289417952557	69.6281467801906
H127	0.406	150392.6292	494079.1014	283.252566965327	276.690876034694	269.668801537339	233.793641171665	273.304996945685	273.177681294766	295.057109246184	247.657218054278	304.712737867628	241.160213640673	252.600461878545	281.399147702464	248.524266108461	241.730823136722	294.166558984286	267.355030610842	248.835326046868	259.29560873376	264.186848676964	279.403944162581	259.586288605223	259.348947272436	271.710876849811	261.069995212786	297.557361932812	259.566440423372	268.623631269309	268.826811727093	269.251333777315	299.342762303926	248.647254318099	284.989411751982	237.108065654114	257.632274120589	276.399095834736	300.741712901395	260.952672445022	252.285794840543	245.831584803346	269.765617228551	299.335145053957	265.27566307172	271.020572268132	322.24705854291	249.480207392089	279.636671640675
H1270	0.408	299472.625	541516.5781	153.552714347691	217.34164311886	189.960873103048	159.136860217718	164.699550658085	180.119492051249	158.110007361559	174.601914056255	163.036633693305	162.416973667157	170.895317673541	189.553780551041	180.997001523004	160.797288374089	148.369022212532	186.525374097656	155.5611483285	158.288398983349	168.322967373157	154.977669808833	134.97229150688	152.937774184889	151.263222862085	173.935492732214	147.132011422863	151.936732561163	184.333316675609	172.197887518695	174.163741865903	186.654682709002	187.317616192959	149.623213139157	196.980173881594	133.962925873459	171.729573310487	156.533936831039	135.819125770657	178.469264889317	173.10786390794	176.235492533138	152.679010821316	157.21197552113	154.149441931877	157.185230654686	158.149460502606	157.226398345832
H1271	0.394	299408.125	541705.8906	311.50901879148	271.192068827273	265.674200661953	279.613461909907	291.80867106431	269.741259745199	317.403326122562	263.922897822376	364.568155971036	274.980718650972	320.291604170274	329.142959100104	258.447291644327	244.931365636624	263.488346083955	251.494846045158	287.790153572201	313.253488304802	265.982396627464	264.020869577512	283.94850252378	287.084576774001	313.832208715564	275.181454352806	289.812207056229	235.809452082894	294.398423172482	265.326056002279	291.187108634149	289.525064363841	294.286848485395	282.144717153635	277.249317186197	321.254059766879	249.459920999228	248.77246237569	267.64120745503	297.272895154628	252.781021102063	290.856998611646	260.398366691226	286.52115051278	260.591251670257	276.863801306042	313.468334022857	314.925717313314
H1272	0.388	299343.625	541895.2031	307.520095886564	329.88189008777	288.891724020309	311.998711159963	348.899862719375	323.119867687363	318.564880838645	245.742010295134	312.014130529804	307.234482502722	271.709860420026	350.070102031376	321.944384141402	284.066649447189	316.560271591524	319.337818060422	307.086990054186	319.35310509349	283.552544973187	313.253636956974	307.524387742288	357.528947091309	317.760352383096	338.595054552817	297.297320733578	306.365875747749	327.270675105391	323.00985530725	323.23253980416	386.607248105883	294.760143932515	368.694113404802	332.258179883918	310.790307551749	339.400751510494	340.979222965586	295.955848363339	307.816598621794	321.464950170445	350.531618894726	352.423957873419	294.135140890228	294.618963285102	346.951737733544	290.224112819697	312.519492359097
H1273	0.41	299279.125	542084.5156	67.2501640811759	95.0587250652793	79.2593073282095	105.28488071038	84.4420053081731	84.0224973148964	81.5253699500812	78.3169033400014	102.148785860596	69.4243856485278	79.4874634353118	95.6389724593049	70.9984614665099	64.3073731983756	82.9307126295397	97.5749341912407	74.3824415846076	98.2950367460454	70.2406594207076	92.3698215549634	67.7810671868737	91.509905752315	83.5982821308817	75.9473189031482	78.4708867463783	76.3887151861021	83.1493628187775	72.2662684496713	79.4535180520953	80.1139844854363	81.1476104504964	108.047414612057	79.2765397588879	80.4209309851492	92.8409888536277	80.4175595984122	69.7057596766578	81.953391387749	76.4332734285309	91.0534358221037	78.7526238850813	70.64702733242	83.9293784802559	76.3496814924775	81.3391345858025	74.42977867141
H1275	0.438	299150.125	542463.1406	272.420836160254	317.352097914461	290.5577970659	260.773788074372	271.739137678929	276.626459438868	251.261308518744	247.976481217278	280.693349872076	262.289196218783	259.213281791061	306.566268433394	272.042293408432	259.350546159679	263.060865823501	269.849643386686	268.399401828571	298.359695612765	278.780919756667	249.699078972275	265.222142807189	261.577704205847	287.820888244956	285.535557861941	261.403186764894	336.809359797118	254.524088281917	263.604010960599	273.03557200183	301.398014624363	247.249999015744	255.574076956494	268.00230472168	230.292095587911	289.488266799173	271.74001848871	239.520928644803	253.563330470626	300.21319634172	279.045492044396	288.703210984238	240.495587787791	277.175996924783	283.953341385657	297.324031656065	244.16252462291
H1276	0.426	299085.6016	542652.4531	218.155867190806	226.890686042986	243.132908935255	203.403440304789	244.632043850112	196.919486602005	210.103988653988	226.387560976573	208.816496442332	223.508028243004	252.161024594807	239.290119850268	238.168391589948	183.589712276924	242.562033012103	218.542186286348	241.284285875451	237.504183532991	229.533236969625	198.735732725799	205.552527682688	277.761295202638	225.104119116851	223.723434898318	223.917953808672	226.212191789434	234.766798984998	204.999309745187	229.66047713889	226.00882469556	219.115654951965	236.739812498528	216.176752985626	220.986194604955	236.054845708039	232.940934787002	216.633587072143	218.693932751104	233.778317402308	238.215987571161	208.824431615807	221.267818172057	224.289868036175	225.577523811909	231.656011558842	240.887968027833
H1277	0.388	299021.0938	542841.7656	161.404141052084	194.088298315687	172.475792464106	148.517053817361	171.851500276037	203.807587134705	181.417451323887	167.566999904468	167.262925369726	194.269550876324	199.412141832462	188.907548756378	189.775914295684	163.622985909006	181.430084980153	169.017817114219	177.203935107726	181.313570466194	182.721428251626	165.142013548399	176.214510983837	214.591478004105	151.844495930216	176.915541832351	157.860414848162	134.044022459501	202.453360635196	157.855200256655	179.216639408672	195.214589154012	153.251861534821	182.012780898148	182.103915129739	171.758307796525	187.350604812593	154.061667530267	155.557684168553	186.72683108123	135.499893021918	152.63588364772	166.296717444281	161.897218805476	148.441855473932	193.71530295233	179.089089823938	192.54664087331
H1278	0.396	298956.5938	543031.0781	164.168036023709	187.451001623335	163.017738271976	167.482188083422	183.606099641088	145.940571256633	177.203800903878	160.905240677934	188.764378705627	222.267453896741	175.714534492033	213.445385203967	169.95991668632	163.641557659064	165.963915242634	153.968403581191	172.597845678969	188.286744966372	189.180138548486	164.257786456278	162.367032490819	139.868122306013	202.956596561824	170.095353751731	164.781943864514	159.351006126663	178.896384910228	176.342068081688	169.831187930505	173.893346781101	163.350858837057	211.629297194091	168.435374742459	169.598596287782	162.615460232551	162.511447924109	164.356973577663	176.447638050044	186.169240173494	147.810716452142	163.632984482239	178.388097702842	151.065625076664	177.079966363255	191.721768172202	172.507380309813
H1279	0.378	298892.0938	543220.3906	183.857682674226	218.556138548034	213.966795939898	195.622070951605	204.939178977495	217.915320929886	230.411353954554	193.628446660951	214.54652634982	200.752619858203	177.983954567794	201.93702581638	222.082950177961	215.745858477844	175.042665839181	173.962123292538	178.465849310166	217.088598848195	210.877848919223	196.274534955722	196.03952856248	229.438534689036	215.583375193525	246.126801177696	210.425136634962	193.352703812474	237.251548195995	188.196575033913	235.477091320185	265.996995374221	161.36007808344	200.399245345173	204.435156846356	177.361757712721	220.031308707696	190.642555963754	197.383260241207	186.968163071211	204.028717112524	201.793460003678	205.386063924772	198.046684237362	187.71854023214	202.759371737924	183.580989801258	196.097913710919
H128	0.398	150195.3516	494107.3549	377.440790572728	366.651690159862	327.859388466426	452.959053018284	398.821575428847	413.576921011371	434.432901864298	391.160477559372	397.830016422563	335.723958857359	408.209016609716	332.429749053559	405.396124741405	365.283236822112	443.684563659342	414.395882124492	313.394800890353	389.529388201729	368.108810425821	414.210623249949	387.227318802897	408.941046420079	438.106860268536	470.748642809286	365.651762179357	364.621268103674	361.959189123394	386.611351545425	397.399381558693	436.087680051865	419.934332447817	360.020127552469	399.572829458155	395.492841975347	389.466158797715	376.629777795428	361.173803522892	445.845228650076	380.506714719391	405.985172466564	420.088010820772	402.512760527942	422.129121153347	392.608814308493	359.468952672927	378.260931895153
H1281	0.438	299469.8828	540068.8557	381.995557355548	448.03911005997	408.541407598692	433.526969690309	364.158942871745	398.108597140757	420.062081471034	418.179579269903	374.945158287725	365.845068192279	345.568779253108	476.616949142581	424.920705205359	382.341274498009	403.187149186573	408.224122643072	398.616107700361	383.924050296124	350.156326698832	383.804081420574	421.868757445255	449.797275481625	437.204300609351	481.108069282619	401.408286532535	356.672338088091	423.761889398835	342.908772470561	390.546010611637	449.552885774373	375.628253556017	434.973523182607	416.264939096019	324.360797724055	360.032691779849	382.788086802736	313.192230070354	434.360572002718	386.412680080176	398.016496544673	420.230888801842	425.902203234466	399.306678968303	395.86255001875	369.928826676279	361.974701032149
H1282	0.436	299247.4666	540070.3163	234.46869504057	214.780706444755	248.596030209682	275.054277514441	226.471090611735	225.445097094222	222.699830799405	231.73945542641	234.317555057397	205.378055406286	274.06524214593	294.048695644766	247.277412415208	261.211539439818	271.993944256543	221.298914874438	266.672323261875	241.85022030176	229.610777968575	227.411496483497	265.023881748684	275.987641704939	256.41467711357	224.052363703745	237.316700119158	262.251928005118	218.52522539139	218.297027918204	255.834629322836	271.728294560855	253.981082206747	250.872147023168	229.794512786089	186.848205459466	254.026481438812	242.662405517103	231.384344763448	242.62747080899	193.625040650539	236.831025593879	247.187573018052	232.505527862971	215.918418279469	230.302970262721	269.455046314142	215.553145002724
H1283	0.472	299019.3704	540073.0752	236.731720883336	241.436096784419	262.795492075397	279.738859447039	303.799837343011	291.328121432929	285.441681363148	270.294120020588	284.521934429904	260.481913946774	260.165428784689	259.272033291179	308.005735976343	270.365652925964	260.477970698985	238.02685068085	283.642152866926	352.048435492175	232.671044610966	252.874932489741	296.401192632218	265.498943606291	269.865405357522	278.477172223908	279.021288454885	278.776326468482	292.953730954709	280.04905133173	296.906600714647	292.639081145742	245.035785600872	262.082598930178	278.647815178688	264.13229558815	228.798357220968	271.29720230416	268.041696730525	261.489663460362	310.973390025669	279.77926438322	251.101955023545	314.780193678527	252.180387271136	269.778422550588	263.460080062067	240.338270961725
H1284	0.472	298779.914	540082.0011	180.849769917485	196.832156207599	178.218588967301	174.601524183316	174.563046723394	195.085026382346	165.541201500333	190.398296303795	195.964976437303	181.375486018684	207.769977328947	175.653528515223	174.127021654247	187.706527109482	190.923352014659	203.270990802916	176.378036302401	177.537887185641	181.892348414401	166.583011443281	189.681893048654	166.49589574789	166.045573915134	218.840793664421	161.247833793967	212.214684648012	196.127255215324	204.0191739306	185.642319118035	176.956718096434	156.883596857511	192.925892559721	177.641418222197	168.341804274411	188.467411636791	183.82015810817	196.535277321128	196.513346098039	205.814895503504	195.363115603168	177.567463522183	200.549397373072	196.762824331385	182.564879889236	201.593878128619	191.568231443255
H1285	0.406	298558.6338	540065.4476	187.918618858752	188.171050792429	184.19052762376	150.577230229468	182.041170000021	211.742219703257	180.392592978065	166.072330981894	180.892615231414	177.112320499137	204.139294355516	225.43992203597	213.521357641895	209.648746768909	202.526711176386	175.415205072236	196.761426363185	186.27607115455	194.899343512319	190.31490867506	206.376376794802	218.250728077046	195.349651911769	179.84431105467	208.132381781449	169.985970244277	194.157121350844	185.600113522749	212.060588105432	193.661306464132	182.938544122629	198.60759887717	202.631041727664	166.678602422516	197.148734935956	193.751198609566	192.305087158576	192.528134274022	173.601326908715	206.957635977498	178.819075624926	169.988038692545	180.099518316419	196.093962807423	180.74973753476	190.801706989167
H1286	0.394	298366.1195	540032.6963	272.608519748747	264.535247108094	267.776775305651	275.07729079406	296.158837587622	282.51690032424	282.355088353142	287.839366913948	265.193290836559	297.895589158748	279.080585534729	336.589747331031	278.414113080627	283.304594711484	274.91898639087	287.542754930048	265.534369291054	327.770935189817	255.132311338178	227.784262223837	223.810257794574	264.769200471305	296.402861427697	291.945922460654	229.011558634188	238.163492395508	260.341212267825	315.044597222928	263.929415998676	244.660098050459	289.104498045199	274.639781698144	262.535420867268	259.862110989076	281.351857317286	237.580387698279	318.585215385668	278.350296597473	250.593932891943	315.58981287719	273.045824381277	300.803639055778	233.396584982423	288.627730700506	274.977240462359	265.904956815706
H1287	0.416	298161.9677	540021.2753	263.151383843287	243.42868582919	251.750508319155	238.046608486611	224.862207640453	218.070878943621	242.049214744011	208.707692098896	309.003504494526	266.381742552892	271.037534740406	246.225394150208	252.597377512163	254.439633065509	200.279024080829	260.910735653616	245.264440969056	237.336212567591	271.656432394869	252.400639593234	257.079507918272	251.268517804259	214.10883382211	287.870135257558	324.029781023832	258.190003691757	217.156970948205	259.443189248198	246.166663308671	260.044103670608	208.936046668872	241.989577205109	255.041508122423	255.950587407619	239.965931378191	227.00289187233	253.093521048741	229.63303320178	297.123454889925	273.7183137394	233.295758873395	249.901942426507	272.165982302576	237.750337140021	262.210764199995	244.075352340315
H129	0.39	149995.9847	494122.3771	475.684634312657	587.972082422546	405.208470576541	564.340131268569	519.327289987662	500.987190503152	502.031221352602	462.344577368371	515.343090726825	446.676766821354	562.112022999857	441.390931148693	484.568516700566	454.051257013971	602.727694773861	497.529227742586	523.743099357348	489.244067577096	524.409385373077	493.679226854727	514.794443496034	420.708141793579	511.000380178073	465.579911711117	491.642897795245	467.146636223294	474.01244143277	523.209619089422	416.297986583167	417.571467948067	509.417714723533	501.918349522175	412.59226815164	416.877317308519	456.821869788868	526.26024367437	478.424746201496	489.537271383196	457.566091895351	476.517303350733	516.985204221745	513.982650636935	461.881104055986	566.31840508427	554.91891144013	509.520728233328
H1290	0.65	297412.8723	540012.597	106.770346318698	118.340930116888	131.95207803123	125.745220896179	130.006773306168	115.401859579863	121.854155770611	122.076826005211	141.794814492748	126.093141108845	114.851898513465	115.48684329122	111.580049944512	133.190874960679	113.97460469592	121.875025856402	146.771204902321	124.951191954928	113.789732144694	117.901309051419	120.103921586799	119.298171332477	126.770028626976	120.894251006001	121.688347410193	116.832941744194	121.774776510356	121.559194710166	138.016671953009	140.787645544533	119.592102391249	118.83808625148	114.474292642939	106.536562469674	117.984554272532	108.492892943286	106.126216963098	119.025245111858	112.820429180522	118.476590475578	112.492221615701	112.197049895828	113.981435820114	130.171667614388	128.279279282982	113.098481621394
H1291	0.702	297066.7173	540023.2527	266.007782296881	239.033996928471	244.225648623992	261.549475610844	268.453107198659	281.193710104532	266.448355748364	285.34462208797	250.606638566543	271.777517723881	260.055415908125	292.119357829867	245.72441678702	231.345624792073	235.673418676351	269.204762301288	307.875119580233	262.708631148244	229.830572759582	269.719729930982	246.564210315306	287.170708697109	256.486986583191	282.451154190282	258.910037434915	264.181116551021	293.533996956075	228.86707258784	261.758716389109	295.054475018371	261.379035587598	264.158397863081	278.596367717599	262.701760585032	268.667138404568	237.826446613605	235.065207514438	280.504654832029	237.909805918777	255.707838829369	267.074494928806	250.246110352684	252.243944517521	260.927750068158	232.628034478765	257.482177567308
H1293	0.412	300196.5703	538254.25	279.149232610023	409.049198886384	385.606320293187	314.823077435542	317.773667887662	307.642961960843	348.846149273086	329.725700989139	329.58849590499	314.664116533435	269.984520401476	315.811130304772	293.816044444432	335.654665214839	338.575938247019	319.285446531012	296.888371930988	331.49939874539	339.123800922211	323.573547394751	321.209759044915	315.791070133849	342.418442811861	315.848109404142	296.75070257269	278.144608073522	347.84355843707	293.37440738087	302.202391598052	318.229232118767	312.742154033863	308.13710532766	347.455851345562	291.804523377656	290.627355851053	347.026521657956	278.774844728288	311.854709773686	296.03649178131	362.569002847558	335.00668117196	325.595887957242	336.981059049558	320.601624286572	322.293473118647	312.515108660102
H1294	0.42	299998.3028	538279.2768	292.886363469968	335.909481993686	289.69454701413	290.811031595317	330.58911282821	282.201543109628	354.635397059451	333.141423759215	314.145314775228	317.120378724471	354.734185380188	328.260428914677	330.701800702902	300.602530274138	329.034077845622	331.336736329853	300.385556628435	308.672308489041	253.682082973216	273.37047992455	331.315735905411	315.323494438751	294.910547244332	385.708104744208	295.929422899127	281.360911736222	345.829261261852	355.29666454383	315.445225297669	350.178724446629	297.51528680832	304.729002458331	303.772463457363	301.353398010669	258.941348350932	273.784828940361	296.387334872386	334.558054293143	291.786316653676	331.360409183554	320.196407048965	259.465982171924	284.537327237703	305.90709933057	351.047006316261	322.608380194517
H1295	0.394	299798.625	538283.75	284.676097988127	266.236610998042	298.498196103091	271.373427093861	312.503952636301	272.90514361879	268.292912892749	297.750332712987	305.969178827822	293.783426422661	281.946536425937	292.203019151426	233.066288831957	292.863201822119	314.232594684943	283.23623940296	316.833967749678	266.368232889936	320.952784968478	283.317109269439	293.073709456557	288.477971936794	300.581085984318	287.65095737025	302.43206169845	251.680771102114	328.186384280019	296.164548689541	291.061988860227	285.618461681423	261.032043535765	246.528375460916	281.89923051281	306.175655931744	257.669287396362	259.141856221468	272.300036278436	270.796317360811	294.765411566705	319.194892945629	292.414699193483	276.944589265575	272.759162630239	281.765879124598	252.170000201327	246.760592735159
H1296	0.392	299598.6324	538284.1168	429.170173923921	399.431143183454	412.691433746587	421.446401901132	439.56708643101	365.475163206018	371.588617453343	413.235821068577	399.827925790146	406.224086935187	408.690089978487	462.119445371606	388.765284339736	475.453662499228	352.04695228422	401.518081393098	456.221950859564	457.612577053755	431.718259425328	389.673761182924	426.010805780636	451.503155690323	379.488260936188	403.847168052489	420.939006536277	387.377462222183	366.410586338231	368.245538407635	373.192902415714	475.419242455743	409.382890950442	426.479813007512	415.103374690403	336.488241114954	422.711496640145	403.182160021642	334.300319162709	418.5997783216	424.843324158294	400.574792643603	483.381976759649	374.820373036467	423.735687576746	425.142332816938	474.228546796614	407.259243628462
H1297	0.388	299398.8125	538291.6406	294.19556282392	310.51557856333	379.505904408645	334.964186449654	359.670368773223	311.685540276162	318.373845155767	279.738660562304	304.732002648818	323.750503332277	337.848278636303	281.593293241368	329.361329831325	333.066979873397	337.574987638336	346.605289478086	356.977075469649	306.926017441371	282.731234787575	287.474501805986	351.016918820783	342.142739005594	326.270941424132	323.296413920957	314.699029523833	321.104389538078	324.123970705055	329.43092068142	316.644171179578	318.787940243958	308.8250123107	329.274293253266	320.442150642691	330.396283381256	318.050388501114	341.399007496344	324.671725527249	293.00526006088	331.532340252957	299.343919241637	364.494071845169	301.272905419266	318.885369923929	340.297179991826	301.76717340493	306.986245631145
H1298	0.4	299199.0859	538301.9531	275.107599235728	313.919167620023	299.564869531859	369.903624105397	325.035172053685	302.971222279088	333.044491362767	288.792956384164	354.845661809419	320.094009688257	333.721608002204	357.417549082709	320.390512884837	335.560479744422	296.932679320896	340.028579871706	355.8571082476	343.804444562669	306.718115570812	321.877850016725	339.699157480858	352.905925195451	307.15615812019	334.237211250178	301.413659951191	295.428612837393	338.193713553164	257.529008085376	321.290380481124	343.918769440043	276.706867592349	321.354360402538	370.084032824602	286.966892620967	340.626980691696	317.753101654012	290.025384812816	277.655047480912	310.215218363023	318.508886258432	341.722572170204	315.244389892784	325.920297689704	291.824796875585	302.694613594165	276.204067357149
H1299	0.39	298999.3459	538312.2165	328.341932207025	349.166922827592	338.978396141611	285.507561817009	294.5220334482	253.925853121353	296.443735849995	263.854938290643	290.853774700775	291.849892250277	271.442385804895	270.388334229246	279.045034707575	272.582650573025	318.118359728237	290.802140751934	288.499843661551	285.894241670879	292.974406975462	300.472581857863	267.305973860631	314.412637471938	321.801739737832	262.158337956415	267.824286631536	299.691956618058	287.116128945276	253.100273023217	262.03149729565	257.416954734695	293.392387222766	310.78719192967	298.325643858968	269.687579240038	272.145809367211	302.897215279097	301.931506649867	306.52515523993	275.19860992126	317.660735684798	287.727991028069	249.23006154337	303.725255822857	310.440440676384	331.132788417833	326.181644493008
H13	0.39	245497.0156	519480.6953	411.886006473229	358.47767324704	370.251905049377	311.857519100387	377.908850232234	387.56469626576	412.273919013539	390.26647449035	390.731636777339	356.12169124837	396.228699639022	319.332139158668	339.928504350349	377.375599889641	339.659302950734	388.55834123456	362.410707440624	362.694648995821	397.493128565869	337.860870740804	351.921963065909	373.296645627409	377.651941468884	422.35922669345	379.738733007026	394.419038826988	403.279124927668	379.400599609055	333.826289687239	364.415594224539	335.555302350746	403.951991634958	376.44184219413	363.276620143666	370.680305650636	359.047098198489	356.732034313324	368.968962514866	357.226005108723	403.120144144076	363.951054428511	345.390164273619	384.947582227471	370.10329784052	357.892074492832	380.842414355346
H1301	0.404	298599.75	538329.9375	321.300156982153	328.127503837926	354.033319853299	325.077255224169	344.339508412052	341.419850878083	306.604617592436	307.098225630849	362.024400142187	295.124005317553	275.43174620452	306.953169556392	303.114300436553	271.965607316634	304.004322858707	286.058511570017	274.980599505207	362.833108780323	350.977951661008	260.08674259327	284.785341899769	325.84335496122	325.00915449799	335.656472267626	337.858250715327	295.213891705481	290.374496022927	307.928575870985	323.35663145047	320.517361274688	340.018340633846	303.523506611219	323.761729878422	301.196843689242	291.634575548777	303.27391372841	276.815224852128	274.776443393446	319.151789600297	320.982149298239	307.254545240788	275.512149718126	279.523976038151	285.538793903408	342.116563713588	337.039396045826
H1302	0.408	298399.9375	538338.5625	128.843979620422	117.965587364939	143.195289131848	128.254112595064	169.923031737412	160.647114692599	149.051225918281	130.247662740699	131.406765599633	170.178874677978	124.901373723583	122.186075187755	154.684918336243	141.581897780879	149.365919997926	149.944665540692	134.21071429045	143.049225852419	151.39068669382	124.670909566599	147.573117309374	124.157370928823	134.877248430439	135.830242046506	139.408045331457	138.792087017912	132.401526045839	155.837363483773	168.483201924143	134.439297876036	140.31606345585	126.887265957316	136.057204102141	143.115457952686	169.755733959679	113.76797495772	117.487465835618	184.151672856968	119.7914194106	155.626341963792	150.504879041337	134.64335582562	147.855886758742	123.898030369554	145.092517731657	112.270704496857
H1303	0.422	298200.125	538347.1719	221.861394443442	278.993415165614	266.967518011214	219.116364712259	237.390027974834	229.629684000138	192.829232628895	207.667284317353	270.825019496453	214.141033816674	215.25303925537	236.969364555773	248.1990383426	220.501089963603	216.572618911093	234.490115294257	253.993661027237	259.262887588121	176.874695263834	218.911030167964	205.194103313644	210.921821423382	239.967073153126	219.441460142551	266.405741127806	202.566155881507	233.882353296918	244.316894168505	227.72818784924	201.562794748675	247.118195342348	233.364030729054	177.843719641976	186.041025218307	226.927877658015	202.415316435197	218.688241433207	251.854298130943	263.196848878491	219.167782973383	211.271302110166	210.04046821584	248.446294689092	261.86936154878	200.551679400165	263.707583266583
H1304	0.414	298000.3125	538355.75	487.449100244278	429.601432361174	454.648745490245	439.717578826813	458.987962447527	514.766196642509	426.825735313798	503.420050726961	486.871402571058	474.113289342239	459.375071803798	431.058097806746	476.664043009087	400.548466981355	481.183160595802	386.861233825205	509.221646686494	536.596526889903	399.728095279646	425.823681785923	474.58691686881	450.958932219644	487.892599624564	424.208961618703	455.827763844766	486.971431270912	469.365064129249	466.224364249255	577.184177961292	445.522168835106	452.019522151055	533.704480781192	483.307034439	457.062559621936	405.933540410361	426.49831043455	506.116914914494	410.586251834587	468.623527785895	454.488024772428	423.724595963741	481.902516743037	467.335345499332	474.464423495135	401.242698514768	471.71160586032
H1305	0.418	297800.4922	538364.375	328.254246123902	282.207966794099	250.384090169339	282.591543524769	318.573296619198	313.312361275456	268.772388506693	284.31734222033	320.216177156024	312.783760127883	271.227409287802	292.184636387994	275.923825483347	299.136070346512	279.954278490835	283.078743656194	267.718226161784	312.378254301864	296.948327506658	268.868042974341	315.543812268409	297.069157038201	268.296132480525	282.348268076541	311.242800810644	312.052319565631	283.554499423413	246.226405984784	309.192364250872	314.741381296418	295.419933701744	282.101360133343	314.80908623496	258.980700399142	294.88669812443	268.587541582737	316.943655553717	294.727650146916	284.530137942952	279.025252357038	290.579876525895	272.284940465075	312.551838155125	341.274684398046	284.241319453285	297.629116049868
H1306	0.42	297600.6563	538372.9844	314.352306068322	369.116583139789	296.763608152181	318.994687731654	329.825023794404	307.386552836639	332.349349442956	317.228351950752	313.498369422021	288.120767624532	312.353670622327	357.075873516754	325.981282112637	296.893833278267	345.55117848618	325.882865199168	282.186703405657	346.35208997739	358.815986375792	264.542941773963	326.524880108974	341.166561520647	322.237716407556	301.2190102961	330.083621256905	302.49059806716	391.489630484313	305.844259237946	306.446736381654	347.733235156616	321.876642259221	301.80210789001	317.261292496651	276.424728737424	382.761349086629	306.326580650129	298.11444395154	311.678342686114	326.416815560854	348.8901988137	306.439265628785	286.201807797544	306.564404940915	315.096669998343	299.916611594289	300.377708487572
H1308	0.392	310258.8112	337342.7203	172.629592939089	180.327163299864	190.818102212088	158.894487306067	180.262845472614	173.526571554316	189.75333784237	170.227044375823	173.083095862208	171.620930922194	181.39053124664	183.355990444016	172.85580965537	179.270248087473	160.852050585008	183.410371515306	160.11673431922	193.154048927193	181.500730224064	179.224856213473	171.480708458517	196.561481415734	180.483403112444	205.019885346713	165.537263892799	166.579928948876	199.50366749029	184.001466708752	149.010307608406	202.522626182315	211.535159392157	199.628334038817	180.750249647401	174.500575284174	162.72883384004	175.554775313392	174.419397875704	158.592445222166	187.492059932513	193.957134639564	167.252050219392	166.245081030979	180.481647673342	200.304990839068	219.561493961688	190.381874954664
H1309	0.394	310092.9132	337234.8789	327.474789412469	341.604858644842	354.482450363533	356.688673269809	358.940073323892	328.04440300863	367.423154207982	365.734850128205	412.20704716886	369.146720019344	354.120007494297	367.418244564545	399.470353817053	381.362208009965	376.28257406936	364.688543374616	365.824510843689	355.687266631737	385.294439652303	364.271774397693	357.544163905861	351.20821355572	388.398660471562	334.117912062892	350.674767928366	351.814433175366	358.037464643653	326.436960961061	368.753079175525	347.781926923042	348.874643640542	391.471114415068	345.771879862487	349.416007981958	331.388481770712	371.329805607324	369.872496440317	357.99888500075	336.323737394601	394.45315370039	353.658812172686	324.3075526144	347.745047737871	336.807130329201	357.3947298292	376.048467507108
H131	0.382	152817.4763	493457.3842	474.054131646809	481.567658625676	462.2002887003	406.141778371722	448.042523348679	411.615474274279	396.889438054826	451.658447117813	411.951336013248	417.923154442645	435.759810071339	410.134559919435	416.678511732978	434.935199155856	409.474916043001	420.655459244436	438.36494204303	413.076033902844	421.094772071138	408.732369002077	463.681540691548	406.187255226886	413.220445919152	421.137385262338	396.93041240504	383.41094358579	411.776852676371	435.020301657278	437.503058792398	419.916895260603	444.733002216437	452.223876832363	443.283468254477	347.984886841575	398.00586278976	529.621386793817	333.569716070602	365.692172119143	392.973228542239	473.611945290521	408.185011124773	449.766715185305	512.560266652022	442.011966385317	446.032132719952	426.437775581832
H1311	0.41	309747.9795	337041.4219	326.257381259274	350.037805443254	334.838388858764	349.441424293455	322.636004101989	359.225385369587	305.263189656451	332.026301531603	346.38473771041	355.598930979756	347.143021093038	410.226195662927	297.001706261344	355.66887291865	337.529947638481	396.039156257312	347.166022271572	363.074410684343	366.963085473175	339.075717056226	321.407173294452	364.356046160508	368.303636909912	370.49137473741	308.171366515495	352.493278565224	406.329724722176	345.068218949665	330.20307062569	319.688942524118	355.667077934327	338.44369934202	334.452387791959	303.620365960491	445.755044869494	326.965848239185	338.574304750693	333.73561445309	312.553333475041	331.405261085461	305.077983941807	388.01663566007	317.771307658345	359.234277970745	351.700239817351	314.521735805929
H1312	0.404	309591.2508	336923.6611	399.459037244772	352.684768363933	375.466106661573	326.419540261828	391.927730552376	338.491978921429	382.189287792278	312.907780039375	383.916185867508	310.691867326413	356.017759627787	359.142017238055	334.920805637515	352.639092722338	352.817853531991	366.14915960741	406.002365947289	336.504175239874	374.510788823026	319.892288732314	363.041150116891	367.525708539157	392.412937600026	370.396586155597	345.058789072195	371.910205415519	435.402556853854	336.988234914318	357.932168457684	405.925260897914	341.563050974911	353.716716080019	407.389989768224	371.561523329302	368.339718614919	361.554900670901	389.101733316278	317.564171927841	406.919078476406	376.635748984205	393.397872254005	351.806450224114	344.887442146457	354.987437486365	358.271645137687	316.814372689042
H1313	0.414	309428.4137	336812.5575	340.688187908742	375.696424996969	345.67037565937	347.705085698742	379.458500378588	370.081923916836	388.938784513071	389.89911403696	413.044188133012	321.827296338522	381.29267088023	424.7298827001	348.367726778933	452.706213904537	468.417118995848	378.84270229725	344.94496859995	382.014121079542	421.340592386831	345.200278136191	342.961436001573	357.857311521053	324.509399639963	358.582422598132	370.852388644684	402.964033800741	537.49955073783	355.860515956486	387.232592729934	343.103486277793	343.97960862491	424.216100801489	385.598428861094	368.846391622556	348.72043222166	401.761947418523	351.96167357448	387.840694005258	350.559560588465	329.932038269776	356.80068710521	373.967664848846	324.628257767986	399.603138925262	396.610182511022	374.106629888138
H1315	0.38	309073.3721	336643.765	414.842958441638	405.519988403615	356.232255257796	392.434420557374	424.168185950761	416.874439445605	379.108239231174	381.901434801438	409.363089845963	359.877908973985	394.95881192029	477.917096306843	358.520721001215	436.111680290316	426.418852457411	384.073250304375	410.928824865179	394.4527308349	451.228319406737	431.694828127793	444.817276435222	405.300147199914	429.902480847477	383.717278438589	420.288899989254	425.122593939529	439.915051021616	518.740799179269	530.89083869835	539.309184575873	409.199507263028	491.322261433053	365.570671627758	364.208247936945	477.617343017535	448.540222910945	398.994601926106	344.31157598741	371.119216869619	403.343514724186	406.927348122155	388.474736630694	440.897853678465	347.797614061375	453.785586141225	376.707046558724
H1316	0.392	308909.8798	336533.2387	271.339571240969	316.045978015213	334.15407644858	302.060232724178	307.990851885852	295.097047589195	354.97801124842	272.30824336309	327.353633009198	299.729179787681	287.634319315135	325.61712379126	298.420465932074	287.270304424404	269.181127309429	264.044271722464	302.58147815616	308.393117536821	274.117055324054	276.194627122504	286.013259401372	317.846609598133	295.359039974805	283.42909919646	325.083722073049	270.555848834415	285.505503155534	277.927551535076	277.901100212948	273.627526946976	280.674738642268	293.985899562628	294.131735918447	326.543920815244	267.781023110144	288.300348347729	291.683083343812	318.894639586648	293.880046986312	371.793523199066	313.502195670946	290.666409605769	264.849769074036	318.195835474501	315.607398520576	319.770097133324
H1317	0.416	308762.8822	336401.498	333.620298010706	335.577841264601	337.936503537293	324.177472181722	327.835880700342	357.874661913995	330.203407976278	331.049552336526	370.212168796272	357.465266176865	369.241676740942	373.89627454682	316.580790420349	350.189001323596	339.292270964402	376.016231708744	313.043680135151	352.724490715296	314.365588285911	314.946006626646	323.115500818303	389.889613541789	326.162336933341	378.792801167559	362.276790245855	333.404310879578	327.395827246064	346.654552392999	362.518619261863	356.496263190293	320.084850017828	351.823042625279	292.2394063976	296.769893653653	305.674207853156	370.18915633454	311.744938751623	349.759075284179	311.66089178292	370.500644859719	315.383138635854	326.039360751902	348.117997172506	365.368376538402	319.72987366065	341.280387340177
H1318	0.4	308583.1715	336323.8109	235.788432179546	300.669917061639	240.89470597657	247.220424057766	230.654046045503	262.394168326923	259.448196847888	243.575874541975	248.507553451302	240.120259751039	267.159133831206	267.272924338578	220.885587229396	236.915027602168	279.776161923413	276.834501565587	250.610360258545	268.998610497157	250.148600570343	243.144789830897	239.772487870072	287.911959923066	255.673983877704	266.567425295921	274.166481841522	244.399023336263	288.081067570353	270.300468427302	236.846120401402	296.743199133647	242.820281269458	284.222106314106	253.657074021231	261.541853118091	253.888983668208	271.785107074764	262.965206790913	239.582335802667	226.657037014917	239.189831002347	247.089679911035	256.052705573244	265.431552253078	290.341537156197	275.80053021684	245.071999399618
H1319	0.396	308393.5678	336262.6622	264.596229937919	286.414275979144	279.887590052984	282.787363862239	266.197924841796	326.44181952905	294.394532950167	266.818020492169	310.962086909268	291.851369601756	297.962796800613	279.87116888286	275.012560203975	263.811919049321	268.089127321993	257.295364447156	282.408540750434	302.680562704972	284.637367250692	259.002027409962	305.833941303461	275.273683855322	288.48951511708	271.333751455809	269.141475318336	279.833225464562	293.521554902281	270.329686705178	295.747557512613	300.719518669331	274.523093278816	286.992821333221	267.720088049066	225.61945206542	294.543566890615	278.229060647634	251.239559178108	255.159952528172	293.441731448221	326.615805712389	304.587908939698	263.879236580321	263.574219844316	294.727408382083	260.683716299915	247.954687216417
H132	0.394	152750.1834	493269.472	534.148338248668	539.28295595103	621.238808019025	539.713107819269	558.134766050515	522.346995390427	569.925889813509	533.803801161132	590.940445864828	493.156793214835	509.976563991339	525.771208991999	604.285818191593	547.742506135457	575.683647542678	532.194354950717	561.947784266449	561.098162427271	460.307412858993	494.842122249314	517.737559200568	507.195670233946	480.195162799237	580.911444962525	483.836594831633	550.116187522133	460.060102448095	488.000552108106	623.269672005613	588.979705437938	540.471193635044	494.230844168159	556.814710023281	486.876401961972	417.214835827746	505.585927632222	465.996271520755	505.100625469102	487.226099309725	471.761773408054	532.213741679331	468.555892906206	524.359338437762	563.477943556038	510.478231333724	569.376958847893
H1320	0.378	308209.9579	336183.4665	262.557193710881	294.097412450678	273.924134250903	256.469450486095	224.939703199553	322.552576096606	267.050074188074	224.934081327826	272.962699559971	257.948255875029	272.152083611544	305.604201479882	215.82687991099	227.318787951822	228.035893989261	276.080208860711	290.023798207323	249.450380243449	275.485085692495	262.179892433741	216.745339524353	262.181076323798	249.591536112906	269.118094260222	231.488367738569	273.125301948121	259.567557794361	258.023206638493	242.834508855364	289.586176565765	239.080241644412	234.679547831944	273.015585878123	253.603569512	236.715325147708	249.439470834193	290.613932308648	288.076008484174	292.901814670105	256.389936892999	241.60746307422	264.42026429086	267.922691726715	244.715364821645	243.927630364852	235.353998194557
H1321	0.394	308023.4825	336111.3128	299.173468175271	294.447190347832	292.01179809426	322.494113850699	301.02669111625	278.800724045916	303.002316739788	295.617979490522	309.43980063636	329.787038413983	278.493646334369	276.192004603664	256.58672469314	303.542353892623	279.676825863922	294.814548922633	309.925468810775	300.213305636719	323.92093736184	310.56739884203	264.06754809978	351.981205735325	281.285565620569	290.784375454715	327.959284930216	248.411237858425	297.795145509704	334.452911047682	289.080548599675	289.953621483042	293.097345206831	267.916554533258	291.252898862951	279.412308627199	320.131797410045	276.38088114995	266.3270543992	285.541413208807	264.510629223345	275.575468993486	301.380803945566	249.465069035285	285.228610226361	316.686585418148	257.986507258503	274.853204413847
H1322	0.39	307856.631	336010.1732	258.198989564681	200.892622910203	224.181659406382	216.177805718415	251.806991490857	194.659813965929	210.303313467372	205.880344485637	195.107924784578	247.192623678428	217.037180152558	252.493379725319	223.61078612415	234.033695301326	216.849667743215	211.463335455269	219.440823663482	236.174357812711	241.737319644822	249.63511887681	223.060325585863	221.295474594184	178.82392509075	217.968969826518	231.047413016783	223.424639360807	248.898387445711	203.283218310231	194.954782292903	210.447288470298	200.004475504973	196.471144826845	196.28735220648	187.990086169891	192.617006630937	189.116174351373	246.576066911966	206.0615985668	174.422974269778	196.55811169877	241.917950079516	203.812448927666	195.077808714279	265.221944102032	292.649553387376	211.043668955003
H1323	0.386	310449.4022	337591.4785	486.900011150423	494.671321843297	477.482240257739	439.867098195239	538.267900003358	478.312833326055	494.125356257083	451.687908545021	466.65103792989	469.187661048182	481.355056502106	495.846593308371	545.129603689221	457.698603755918	473.505087409019	437.380852462412	448.337720706451	479.688994711299	468.206662663787	383.935318226602	479.748488554398	476.183504634135	464.970057847711	589.143942693849	482.766709836118	444.109883342823	462.308994190711	502.930364826883	487.87469854776	475.570065786861	451.905591039829	494.959999320871	469.995856902515	445.256026407562	486.398629436561	515.511738429071	524.031340405723	462.241805414224	477.973202174441	495.622190671892	447.528032788903	500.163737843484	491.772530873235	464.201035960529	515.009585708088	411.900228786572
H1324	0.4	310505.0251	337782.9968	443.42583480318	435.781342198081	405.309576301049	434.990446324108	457.834857186973	441.410149342658	413.897066762961	436.796513872621	423.126915623222	441.130858000698	422.618323486891	368.846758577043	415.953324559196	387.867299932287	381.56986783958	444.292119956855	408.359650681664	451.078443867314	423.770927096698	408.401170701801	420.607076958439	418.820245899171	406.125637905792	404.760162889467	467.559677352904	392.944283417958	398.970404894824	432.60591481222	404.367498073394	472.518152770814	382.67851405154	446.470484818398	413.539820273412	395.148561063634	453.233979352413	392.28423338892	431.616694601881	461.612401837687	433.998742946719	407.442824982396	389.836307647186	390.844671031484	421.174647358203	419.596670939594	415.654041640397	380.365373167934
H1325	0.394	310604.8833	337953.1502	414.525156126817	389.309143185116	391.905092619579	433.641247481579	424.048284694258	409.040708833752	439.268713254727	382.176192233539	432.171373245667	345.64175653673	406.140904870424	434.889728133431	445.603459432371	362.040259136439	382.0216637399	438.815669620077	483.402499863028	433.076031082341	372.981257627845	388.809247148409	401.455159361835	421.898583113013	389.319447801667	405.315901254341	386.518145101687	371.800378889778	397.231298265909	406.210856469167	515.596099940708	396.150579636069	398.409869439436	402.822071870743	422.377393832728	427.740523421052	417.862461173382	399.522796920737	424.264625157336	415.726439853278	374.573640045875	421.900224682926	399.912845436082	404.911954377054	365.788935418446	391.842426398676	464.136690368368	433.650558868993
H1326	0.4	310762.3502	337975.9876	375.30398137339	347.018345424746	377.860594289463	379.766405953045	413.869477620442	369.531145603129	463.125064650607	437.441763289361	358.63104032736	357.257814608778	389.49633186566	329.225984610281	355.652980868779	388.694689874808	359.217119874716	363.818206240314	422.156103585695	431.977235903199	418.88712069728	395.533863070814	349.823248898968	415.288457822693	373.903359295287	356.552796771798	389.190036485731	378.339164252153	392.891469902515	382.929785765118	393.070903404126	432.120195842822	338.705557888573	344.273338899828	444.368927597273	330.769463331677	427.463426596015	383.537360216797	472.094974325815	336.74684298178	351.706584841381	374.812682771398	405.654321024109	398.996458831614	375.535603638625	383.321899352804	379.883730776204	384.467256111753
H1327	0.426	310922.688	337882.1712	322.404712412841	350.741813791146	326.318856749565	329.114357669475	316.495874486203	326.871076479771	331.877251335842	330.079487780379	291.330023420409	282.212223199769	365.210588646191	349.37008424443	310.256723178681	390.628029887681	298.543122557761	339.977719570629	325.254190248718	309.939566214696	346.689120575964	301.401140961549	375.75076620851	306.413431015751	312.606051261241	316.157591785641	282.807481592606	339.883620714521	360.722799697709	286.433982471399	316.30592387067	302.053335031138	301.116208233955	316.036237384829	348.422362579913	288.925869674024	321.269350116852	282.004894465026	338.994347446055	353.816981915952	305.407034906404	304.369146833504	320.126873702884	295.227523056328	283.192015775854	301.683999936842	300.046083576022	293.481762570674
H1328	0.378	311043.972	337983.6397	515.008590418104	475.396383132756	636.641295738764	505.109211218982	491.548797013166	488.095843157656	563.199358774856	481.279821075378	612.174166830675	531.225566068936	515.195803486077	488.790406703098	483.547639292654	464.529519192513	542.205595953791	494.663635180681	462.591545369307	390.660356253327	548.36081893691	468.192900318354	509.854121457355	579.694661776364	481.395986704425	468.070841819879	476.643027112214	543.791114030848	545.020045189552	456.651076032044	512.858961815687	374.464619515863	510.492180320206	556.692670316992	575.634344591022	502.973950906506	507.361522446067	425.376410215499	516.015876630875	460.996758300638	425.013090215542	573.046562561086	444.916364314303	440.182789570371	579.466598451535	468.892237101523	509.917562281629	498.059012442303
H1329	0.37	311176.1201	338126.1104	292.123207723696	303.599694053204	279.878583411559	345.069584605566	363.948785349821	337.477535680296	295.182128943709	329.856355881556	309.07776208474	317.252980680874	329.845722616024	311.367137515257	324.171714859596	331.911451392314	326.912026138822	291.001332795728	318.959994431944	331.873696528787	300.409290365581	287.03968806547	331.581450873042	313.648570436361	291.007286536946	295.928429381023	343.026596682559	301.365680908937	359.402966401605	329.956117528055	327.31079044494	335.247390305502	304.852663863864	311.765548734505	304.164994657391	318.498275651546	287.318749050931	314.875271867621	287.386410691692	330.837186118167	322.59988300255	317.848207426357	328.419609496821	335.955784635784	338.826734925065	270.29343704322	306.725227959799	301.907776022601
H133	0.37	152685.5568	493078.8934	520.74831683247	581.238522512025	576.938811652197	490.586224662552	567.607584013402	511.454339249321	591.365727373868	484.92615233038	490.68334902072	485.443932698932	522.197453126656	508.592529536979	520.975011274355	469.787957240379	483.212020686144	525.812972284388	599.235667562612	545.132230451495	536.815461838484	503.496022510642	508.184783196438	535.891941521775	516.988428550708	595.675743218536	551.25039197	467.078008082907	568.597547273426	527.70190693123	536.785158653082	516.276751403565	558.923537063933	533.979322440315	492.435785052832	521.395683731829	552.150767981228	517.629857554773	523.761289258203	490.360463404718	461.543676043433	507.73800384694	483.438163421398	529.163853837901	518.253366926933	557.189373927107	511.45191416911	492.896846493577
H1330	0.382	311300.4033	338281.8334	233.694185065896	248.61206432566	224.958400944774	221.407858529952	261.403676713356	238.060752146491	270.045316234379	242.38521661949	250.694425940339	232.276125705588	221.550294888223	227.485601791553	241.737461399885	236.003833807648	237.89291176617	285.358306207452	257.204412271434	236.36877201931	269.380393340628	287.38387464801	243.704895295574	301.124161904934	252.835664573836	302.395946074038	238.477351662056	237.672996629892	252.817068377344	256.397705127512	264.182678752469	235.513634327209	242.213480370293	243.102517465935	242.24397474997	209.772733027124	222.456673870713	229.916893023362	229.548213190773	225.527037491381	269.62159790669	205.468090832144	251.137907529464	217.513006904382	227.808598689063	271.356819690372	226.019025533197	217.408351093693
H1331	0.388	311440.6599	338420.0667	356.611862239103	369.865235784872	374.213853777727	348.834976548278	363.090071842868	358.046493846303	349.803638137024	399.212181676627	387.717942310622	381.479333745836	398.082443954091	355.766823139023	370.494517247475	367.492845125087	380.731601018975	357.362208583937	363.757198787144	382.503475453509	340.531655685375	336.556559717919	357.967197402077	362.980603769347	394.887473112511	422.219357285912	375.064147255621	384.006684463347	349.435986322291	355.144662687867	409.343591423952	433.51344075747	410.593523733126	373.98525875267	364.077166891514	340.820583880035	360.537136213036	391.482462984129	321.829075853472	367.256502843456	347.082023462971	325.846915460939	410.481926285926	326.376512938196	365.571814344505	384.800685843386	347.340700591411	384.522441382683
H1332	0.388	311564.8938	338568.6053	195.305312659209	208.274904565569	225.310653960351	211.826669576832	187.552049681853	181.43627009247	187.846972868451	179.741369545255	193.636801456921	194.407447267039	211.721532278232	215.16729865068	169.371962323059	187.006097283096	224.067901034948	204.93549605534	222.08317865129	202.108769874869	210.42514695728	193.278739078884	181.424159918907	187.862929469304	195.5417554649	211.63700943897	169.673157666746	171.030549068771	199.246429884032	154.970435229092	206.249858085213	218.329136491435	163.268073598042	218.900657519138	179.033896691507	165.261570097218	183.883812984955	195.406859661594	191.054458536367	181.666313550634	181.55758135359	194.388980647867	180.560709446514	208.526158702179	205.601110011841	184.668055370456	187.816952968355	188.779653629951
H1333	0.384	311641.1257	338746.8802	192.000499979161	199.816876840636	188.865271825753	199.199009588688	226.01418443477	205.375635863339	225.873702187698	198.10102168294	214.583840110385	236.72680837964	226.5672799123	229.229421583979	192.890100658743	182.293960115798	187.358600676209	210.741090650553	196.723029903659	205.166970876382	200.956639058258	194.116284410891	212.521554245405	196.028135762649	214.216497041602	213.674758673316	177.462050062204	198.095903436264	184.037709458028	187.562785572696	214.309771922365	206.760603406627	183.956969681485	220.975556368135	210.240253916132	221.51079660587	182.56131825326	187.463296159717	192.881354219181	190.730330052904	192.064721470101	211.732977395597	200.233946835903	211.926668550035	190.557080948144	215.250329537694	236.449959364298	175.199934739179
H1334	0.368	311764.4605	338902.5098	289.328748080065	398.262180702507	342.40142935378	324.390192870323	314.196093061543	342.178729021778	309.800999205612	371.38058278847	316.677865825501	361.365519896574	359.268307022869	354.155283393207	375.872836533722	338.890527437181	345.707915470671	349.143231755856	332.96979522866	343.359322612851	344.243447010403	311.849826470978	317.528858482346	362.961320073858	332.410311994665	316.296809555754	376.132472223419	327.336756983213	342.733923022445	318.613392766291	341.624836565695	377.06885913106	348.504624898093	357.667557061814	350.587637164291	357.215495841154	392.125096095009	351.195529585731	340.343708713859	386.366089743332	320.13084439844	356.348867087967	345.869609359644	333.868696777768	297.828556941342	336.598817642494	326.656402981566	365.039601929129
H1335	0.394	311854.7833	339079.578	350.845810485827	355.295202851812	346.903170161684	383.368486971216	338.250892353331	390.200492292169	366.122463177379	324.838258392614	336.711284122465	349.104389658272	393.583709414286	353.297127036743	339.618784800843	353.17190811706	324.356442869965	359.728720005609	381.95082851036	396.105470851786	324.901428029566	323.840586298809	386.912391536346	342.231393611916	385.841584611863	369.614133028575	376.929259598653	349.268802300964	386.040681261092	373.126814927584	371.280468440602	375.611282698688	364.288340596989	398.758250401489	397.229365261735	350.518458285257	382.235026436075	384.743431413793	342.086327759623	311.441608772657	360.401694115584	351.156914980617	372.135927971101	365.25177733391	389.039428008401	387.740878833242	358.539125801056	351.250513545735
H1336	0.402	311937.026	339261.6552	319.802644134555	322.382475010248	315.920257681381	296.581978288518	327.461786844891	288.048854908995	335.694666503632	296.909831079704	322.920963386994	311.631492913409	356.708145592242	309.288174855165	318.835151643499	352.760613647854	308.913811305551	300.911350591283	298.122816466367	320.742306737798	276.344039927614	262.199691342349	302.309823082075	323.813541860586	334.497309307041	290.464815897799	360.931695531189	276.195285684319	318.485253836616	249.805160187556	318.431536884049	290.871894959441	266.313501378358	305.849529569849	310.121072427197	271.498117246387	279.604890705327	320.406439211816	305.704105321184	297.951989852812	310.946226908926	295.241689596216	317.635603356042	301.251650505144	299.44450767653	352.505775639261	332.606747183234	328.368550224351
H1337	0.398	312033.2481	339436.1991	342.268798837056	392.240671962369	412.057277435198	378.544341831282	439.801145635149	358.890519559577	330.869486939048	370.456848424451	394.264341386579	368.387410384793	412.850202580528	420.331796646532	374.731272502354	394.448121110746	374.713535787448	368.990494861043	418.651529969364	372.69215980349	344.37234823954	375.004351161187	404.920249077957	382.357644870045	405.165349205193	353.275391412974	406.61964727728	413.157734878558	414.660536536246	413.229564235576	373.936258891022	414.56096385639	390.096510483926	413.573083045682	359.679935406555	345.703396792114	367.185357726393	376.580544331546	360.566817993141	408.369144660131	352.974141624561	387.334916492599	397.249598492444	396.929778293224	356.861917769042	356.317070480694	382.69806646969	361.467164826606
H1338	0.396	310732.5027	337103.5603	335.000803867924	432.430257985235	353.296179482641	351.142671432966	368.192763357911	377.206490919668	404.08285175132	389.086315778136	456.633000834515	424.277458565561	410.87652894932	366.252280465882	385.353769814775	384.176108002931	379.735134780282	377.210573171446	344.819276154328	424.542951887625	387.9275988921	405.060196910565	403.437219835692	437.605848334152	325.327330088849	347.698078583383	389.245903280769	375.07051229295	370.835177784715	344.221451598517	423.641987492207	383.359756763287	357.596760097308	336.763534992856	357.863536644937	346.936956940119	350.03257547662	401.561587524571	375.689576756729	404.307172241289	329.558457981361	358.198547727834	352.967959622907	365.503484375085	393.067443962644	379.582173456201	385.020857921638	368.543575524739
H1339	0.398	310780.1172	336909.9063	405.87025995675	388.185724547189	438.422857005894	346.376770416856	336.537022651632	405.794045137107	376.540155383832	406.155932946172	333.85089828901	378.57571411098	389.783126907605	375.603063434805	413.338353065329	374.731198737657	343.823409103044	337.497750544	399.607524849084	391.628712916817	361.302158581277	335.273522043231	349.51508159696	360.139417232846	381.723514817094	370.740190371266	372.837046102422	361.828935970529	380.822964366362	357.316685563227	384.751007812656	360.651005089837	344.67957870746	348.558936820847	359.582499289758	380.638009435588	377.714755785598	325.946663024009	321.118070560569	337.807147111415	333.58867054401	392.229006974738	346.957279183575	327.230596390303	336.781208772749	420.664052196048	383.650590962417	321.584989187001
H134	0.394	152619.4067	492889.8385	436.20005449607	440.259091325209	428.967061061354	391.059668361442	434.689691594049	504.916666838746	478.191973763202	472.899349425814	455.540319777277	499.76765187927	488.875214140177	473.868324070325	467.057383242266	486.6628142117	450.230392086624	437.206846469176	495.363198866148	597.159550693509	464.527037192459	506.878765120821	429.892027718206	460.306703510087	414.634189385802	487.244579118475	479.883506572723	465.967279300785	457.338499429268	471.923177642621	506.382418583637	494.447297332751	475.642832262733	508.457225938079	428.019181704381	437.748748376636	462.153149117146	488.493431240493	411.615759847336	466.771173940151	435.216143449497	492.30109682587	485.631953492246	479.53995475304	462.241679543015	408.64807524002	420.614662548791	443.192076176041
H1340	0.41	310829.7099	336716.6191	332.067895125688	311.149204736094	291.042575235023	272.522202206572	323.555556842886	292.855417154283	320.997997195131	305.325690066844	314.111191603333	314.508162527586	342.014261983721	311.325397335223	314.063119887035	295.092616625698	298.034566836654	330.392397608733	324.82483189771	314.369352686024	316.910892215749	288.321551698465	318.476927843194	327.010212337468	305.636666882779	297.179430696105	273.222569315496	313.817090534645	298.762138786792	247.213998885308	285.889154241545	310.26059810539	356.732189638401	310.927993226109	320.860708736287	247.595983935475	294.143703851273	293.431860733479	257.016382954317	294.681010480476	320.564888154707	302.363304996719	277.372240857563	296.339107821682	294.152043967784	339.172017864166	328.027798408172	290.032120575424
H1341	0.4	310799.1901	336530.2076	404.220172933719	378.284059747713	358.366495764546	404.731832933655	390.672878580717	327.779317956424	416.686487961287	377.79070147193	374.304255297853	326.850849626593	367.109398952237	401.207564336003	400.589717156731	391.621238822947	365.917250459843	334.16127609634	345.307304087245	404.161581198942	318.13234060547	329.571603946336	298.186836566592	366.418125736083	356.573511919287	410.077122181897	424.882799134463	320.440165078392	424.599552511728	362.649295637313	387.8015230243	401.656803056017	372.062392915171	389.408308945791	412.565251977345	365.894909755112	369.591847243455	309.680384960441	437.670854313354	378.825515675561	395.252529755473	408.831913817858	392.951308524192	373.69256983304	418.880584127815	441.259890666365	373.678379526434	423.318857308013
H1342	0.388	310733.3452	336347.1214	271.422362973038	297.092137306206	279.730930429022	270.790946435249	297.872240997964	290.355579495588	258.939067327791	288.540407683057	297.992616170016	271.810043311129	311.412844045138	278.827768557196	299.472349692358	284.038059146657	290.601549508927	272.53765164855	296.586777854497	311.841524961875	265.219109752073	291.70382630954	279.897908973078	320.076963411895	272.136951848858	312.143776138748	306.007048578815	269.784418230979	292.794016176985	308.99861989404	258.360073551263	273.856854428728	259.07553700585	271.204420629349	264.321949081892	224.368278753589	267.340660707337	271.264295393049	299.982276207265	292.853517947675	288.664016371453	304.973712849766	269.807092330829	321.479474692829	255.308825864266	300.027917817813	335.57864812728	253.498593315772
H1343	0.388	310774.3933	336162.1677	295.916461619935	315.669254846641	326.806114376519	351.570472515179	303.665071200039	307.633912493194	299.104377711908	292.102161347672	285.046622089068	310.931121757883	334.319335576512	371.706333977332	302.347098186892	323.934287499342	325.941732571992	354.28789386175	317.054917489934	312.182952911153	305.485474561508	271.306287312747	324.902068007406	305.508303745817	314.725179958451	301.682025194587	338.321444413607	311.372586991845	289.749586512536	331.639966502193	309.731398599665	313.689880157138	299.571158405494	352.071426924591	307.677387137354	259.568835241177	316.927722321962	305.252452273212	270.508956155657	286.267227047466	277.431415319047	304.810141889541	316.28626873327	328.621502652523	281.178523535974	328.63703084772	311.115542011198	309.96786644821
H1344	0.406	310815.5884	335968.7928	352.499475912816	372.998070010508	375.973874592338	478.608609962373	399.809868071039	387.917047295312	389.064784746882	366.841280673269	339.842576450526	380.026183606209	419.403741109057	421.701898909954	352.726555502073	400.807294913462	407.666487082594	350.059731335516	385.613319253222	363.744912385399	399.484219125173	371.534850750839	391.720838763609	372.230125449679	416.565675645647	416.730559612207	320.34995790158	332.492649628642	399.712833244226	376.009483802145	372.950967122564	434.21558373397	374.225227090149	361.713572969915	381.069005812646	309.208339415486	386.321325185828	414.524497334759	370.306719713924	361.409382473102	456.932645543667	419.071272770182	366.738210589364	375.045330142555	397.709257014803	415.232973261764	383.010579734007	370.424190971202
H1345	0.388	310897.0854	335787.8672	333.694545970795	334.696664152858	369.447990868116	289.265791118445	302.406910491507	290.334660329997	358.57582744034	327.10098978239	300.166343232288	307.082959866032	298.212661903769	366.36637181414	290.51754615481	369.073481925267	336.882762493093	318.531134196852	371.124215103485	344.930421294069	336.742571032231	375.873569736629	298.685354290677	329.543898215363	289.658495605102	366.217978399331	313.680228167426	327.483091484183	296.52725316644	311.225135351109	314.480709653177	304.007910443641	282.932913783613	325.802033656969	377.046293723379	316.315896189581	334.924482740043	361.239464624751	290.255400502318	364.25225462226	299.192127930159	315.356456254083	302.106376038546	414.535039113119	298.346486917404	355.913354772364	335.21896938332	321.911786062142
H1346	0.39	310981.8512	335607.3739	287.208992820171	297.67650670474	330.383534280189	294.842072004681	312.913662550583	296.855448195854	328.501647256554	306.482310965027	311.801180736216	284.978539113514	313.91829746837	276.398126418288	292.135049546434	299.912927939062	292.576295356613	307.410133663949	348.03524606611	301.908881076916	290.832462212034	286.164539244838	302.140849092956	290.548225423583	285.135544391048	293.472140652368	294.449423036692	283.385248080769	317.211562407691	297.013427999277	332.547551471835	299.939754727413	275.095743944579	278.212192159023	291.834435366203	287.972787158033	279.839576393185	296.214449252889	285.320027406454	281.174780551047	280.884951923047	302.013314311784	277.396866644561	305.637574527484	269.818011512161	283.40547292663	290.313730416137	315.908252713201
H1347	0.36	311041.2717	335418.3906	481.737597742388	462.901330804866	444.363950150127	374.383837646151	424.452353838014	390.570767370255	373.977058026887	428.374404865204	437.521256998606	339.70429145509	416.266650528308	386.024967340276	381.841000994034	355.143687675776	400.682180813715	417.077629977558	380.869707489087	437.65216100771	393.519056322274	354.964652615477	436.442371658353	369.699644899288	420.370406432712	342.060168713405	403.548940099295	418.74870454275	390.183963977327	324.011673776613	457.660011827027	374.553074982493	354.203487534075	456.258917760399	378.361446342015	381.06492123849	410.718178652572	457.041277318457	414.774687008652	376.601719810246	362.137526967159	438.621219340638	359.490289696138	342.716500369536	434.581334770566	399.691164530463	380.897173483639	369.510032784923
H1349	0.4	311146.5654	335041.612	218.603019791793	228.660670238952	240.837109116447	197.70450567882	200.070488859894	206.317005771196	216.586802997357	212.725284436501	223.707546705684	209.530478025618	203.083396995412	208.287249290485	251.05558373281	208.815417339193	188.66083677496	216.999508124174	228.881680241273	228.216659737591	217.875639002183	210.052047049477	226.025127266303	244.763686077419	212.561670571621	238.431050669234	200.912275696894	200.932016199467	216.638776439768	244.063479382055	193.912940849002	251.79080785318	201.301771296851	213.199389146875	193.226274745927	232.51790758312	251.057636855503	213.792100680944	218.743095952614	216.40026749966	212.274266242927	233.704013236268	222.767550636631	213.590326232274	214.045610403533	222.399729026312	248.132466871403	191.173040167599
H1350	0.4	311129.7328	334847.4469	198.763262105043	242.97136210027	231.008698061292	200.016535797526	220.372838505739	204.871703530332	234.371025143916	235.800790367871	244.192464858356	221.87185333574	202.340099988213	249.889913973338	222.12266889673	209.078785973992	226.62976261711	213.486790287094	242.674680158137	221.122352648107	229.093268903481	184.389151610543	228.881866345275	219.400088071199	238.690407793131	230.816210956554	217.507781691621	256.622238970611	260.995795651994	195.041384835284	222.448701269234	222.859850169929	211.252778388788	238.626889904614	208.426445582979	210.840098114868	243.780348605293	188.629473610073	201.329448476987	207.946172190698	228.751407162204	256.420704701486	201.718585597559	217.370964070096	180.207220059675	238.807386014964	215.614968502134	209.590316768042
H1351	0.368	311201.0275	334671.7496	281.786342167199	366.751845339621	314.779635842406	294.70267522653	337.877103837088	352.413623603023	311.53597022577	329.145284179274	380.936532276716	308.11651459889	362.379117978989	354.147005223774	352.997322551969	347.813899665616	294.443171045393	326.105260747881	382.075676873244	373.51554069554	330.281257593257	323.350575039888	333.039006373804	423.685311356376	347.213151032535	328.110393909369	335.522296179849	321.5384675434	311.383286110985	295.704403498443	349.388755810494	336.698327544857	321.476819399623	321.565281435085	358.15653791798	324.170516726551	389.827735574834	331.844750707418	327.442641293409	350.636548389639	346.264067293095	352.730627576117	372.723830749117	314.734639175996	330.803895633991	332.782868953458	340.524655550886	356.401331100357
H1352	0.412	311225.2165	334477.4416	297.92484012295	297.684769574878	235.719805125806	286.311416754071	257.287125386233	263.184749073097	252.473613713079	308.876348804127	342.937202288319	309.630230606111	310.199756749088	289.600192442649	276.313475484229	281.502919621812	272.943369794366	277.832392800194	258.263021971544	301.567083877239	280.462114215469	287.85388414732	253.005390237686	261.697602194556	269.769764287446	263.616249192464	293.893901711085	275.214482547275	327.136182162907	236.969083421183	306.808280661557	276.377923053245	305.541237974338	331.33547799539	275.578823477322	244.305780311027	281.620430537105	251.136048608323	280.573048364917	281.07972120193	275.959137218682	249.631139632171	263.75373019794	254.558639290723	291.119926479267	311.911426244655	291.036542030901	284.403260327383
H1353	0.384	310776.523	337378.711	351.519985645799	370.460092214514	353.127221880361	344.631268734871	337.865160956131	362.706248892284	326.737683828346	365.827749303287	329.216530998349	295.135059063903	352.809747585072	346.936441083156	310.855166269957	317.625930404219	319.479317446253	313.441843197264	332.787068099679	351.39138254308	352.709584587781	333.955499260906	350.301634969034	368.72711701053	343.69238795436	371.970358251983	297.130870584493	339.713529811092	329.737843683833	300.269653367285	333.592046036457	360.133182472889	336.25861138067	325.925529468101	390.353482912879	339.82254766513	331.57128400286	312.947550661353	341.832029029666	363.667096909914	291.142579510121	319.643933915659	366.471518924883	349.604716052071	400.82712271242	411.752256314136	323.923951644065	349.310656916003
H1354	0.39	310942.0673	337486.4159	156.138013595995	201.097778123203	189.185186918596	191.277740739826	194.345222502676	193.478872536563	177.266106139745	196.867299597628	198.160564844499	176.715069484633	188.456313770865	190.70905209278	162.109066989319	169.610815944635	170.060546741474	180.334422028811	190.660761233565	196.101272157538	181.038315305715	177.084883421942	186.990925835572	193.306841298605	168.970644583958	180.539563370917	181.566013083599	180.807488343235	187.758776431411	203.086624756551	201.032698749998	180.51527138739	187.260409632789	187.983268449427	208.687983183153	163.032909411629	219.749184493512	165.171737688963	180.885740546182	178.982975173518	182.92979737186	164.693451583564	195.244636343516	180.545434950546	183.014744041458	209.366932858339	192.433358520571	201.902863618657
H1355	0.39	311106.4609	337555.8021	280.150682019925	271.034455434519	321.940108562271	289.024214451214	326.464637418764	315.972302930839	325.78102994845	347.450310108479	316.652581884572	277.876075754023	389.477754264987	310.539479295723	321.504063320985	307.757359347861	352.269734251312	318.535757670116	296.200208256651	305.817727854246	283.430977450709	282.20155372742	284.082979279104	300.076329532071	334.604457504069	320.599259403861	345.85050172601	293.390677527934	302.23531805524	289.140919685109	322.065897543694	348.72672916528	291.477000053999	339.865884947393	300.669088809351	364.664870164346	353.802939181687	293.113804836344	317.39202148534	320.334739653307	267.556843775949	325.493789321576	318.017815662141	302.090922341733	271.352947119025	340.339010467821	297.920384250082	291.155223929688
H1356	0.366	311273.073	337472.4371	298.073168970612	350.50574818058	385.975605793831	311.784722281233	390.258658084406	369.050548163655	361.458679003259	294.183892909638	319.270026191542	347.234375757954	320.393203751908	278.723159031129	312.350399059445	365.491201453868	314.890344893999	348.314891647995	378.541304633223	330.997110592055	348.467855701624	309.032295942365	306.422929421144	359.939235395655	339.20811756711	380.440788621197	366.910354033069	329.360576949722	355.271073731883	362.513445077349	340.166669428587	303.159620688216	365.82295235872	358.341548025585	395.352555318411	293.497497774824	333.594066432263	286.299533981143	349.11700046076	308.18714262552	329.849316352399	338.958534939603	337.142966282421	332.388894136974	321.043206399103	394.278381350235	430.134105365657	337.026049009045
H1357	0.394	311425.8119	337429.6994	348.363052814172	351.66176287413	384.537876852366	413.303106867515	374.643218859098	406.679862036803	392.382638039398	367.575686532481	341.132097831852	326.530696622177	348.663382759994	346.469487360278	348.433905506472	379.902722831742	399.758625750266	336.644255421681	355.762117501356	340.585538294315	382.544718866614	327.71390173606	340.125032319512	397.425326648068	350.098085478273	399.687400118271	362.041656169409	318.760376970829	335.392158131706	372.135057255852	370.70852645981	366.630195870881	341.045211233219	356.291821932205	384.119285206284	329.366856879592	378.021560139426	399.083386581375	366.859446924832	392.189362391682	345.266076501619	384.781627483394	361.702661503247	397.042134173887	351.027877463623	387.231979220972	318.805202408833	334.344391899717
H1358	0.39	311615.9472	337456.0748	218.186175916143	200.587257085984	219.604300487254	185.236994097909	190.85102500407	227.19348528716	189.655089522202	200.367536005106	210.67591736519	184.643298968393	205.15536063349	203.121266265599	207.78054514803	199.290523151126	214.023453291382	221.991942024895	218.239257178866	207.221108088322	178.757700600596	218.304605877937	205.600880633207	206.53844712906	196.413710799923	227.904729504137	190.134570829536	172.372174338185	174.418050008302	218.145716932434	230.496397012339	211.058590834701	182.188327406082	198.995720017846	219.378924971622	184.584735872846	219.395453936893	180.815329469245	192.43204057341	190.055033815116	183.969480814673	200.619648295724	204.884477685685	201.408106201673	166.218732013239	208.975639335379	209.725783334259	193.179559638202
H1359	0.388	311814.3885	337443.9247	286.790470033672	311.545741547458	337.516348831238	372.845044795072	309.446628313797	297.598587920546	351.588323810549	331.33085105179	351.221751616431	327.464815954311	306.333243216545	305.573627010544	330.669666831552	312.892854507824	282.615543953171	346.932099164399	348.585382039556	359.632528445918	303.734125612467	344.276870282052	341.954172419404	363.317025015752	301.895318180492	381.391285829465	357.106305464623	296.76796754429	359.161201039741	305.88876367152	352.083325003979	346.55369763604	330.146850171883	299.818161166125	357.986405114423	302.176833863996	324.03977261805	304.168009816606	327.219780893389	329.807937642079	302.465653934531	382.152861325321	329.383153116797	328.208029196491	315.502447830209	325.768648738051	316.047265202155	339.843079992153
H136	0.398	152429.7169	492534.5828	551.107232543373	523.10561768157	515.429660412448	568.84161409125	548.557599227719	534.802638914519	498.221269807169	530.363602323419	557.099155863738	571.700427321654	566.184118120818	577.339578702113	507.89512956513	505.80591153462	570.272939406134	484.614664170188	596.43511530203	531.554208354843	501.036535560646	492.536171707133	514.848520175564	579.592179512793	530.099074937929	593.223946261888	570.056069088781	564.930965791555	517.150837028114	607.219346485961	589.011065240066	557.91968071839	593.113285730132	542.253318352929	565.014957712011	515.985414897707	551.595391300364	509.696835230976	514.832488050803	596.539955125444	511.516771665626	631.390625704147	591.685782027829	487.378599125248	557.828148978001	543.518106898123	597.37055435991	516.729576289223
H1361	0.4	312206.8102	337482.5569	336.241757873356	356.014838864739	332.963213221786	316.246650006729	355.031924845547	355.735767035361	321.065399234446	290.178322047012	348.864397542607	314.774719518235	351.179279834425	368.183402146742	353.206739971468	331.835501148366	331.084818072147	315.47880073153	305.82194558791	328.33802838128	322.1393870311	332.738070024785	356.140194928358	334.191526194171	332.806506516161	322.325081876443	357.122507986279	309.916986251924	324.004709041678	292.851382700605	312.930169565727	349.692844866178	360.92559143596	355.172007756046	321.721221844986	312.503952379019	350.694811041902	357.291107299967	298.914103735492	331.39390555921	312.768534254686	361.835783063671	323.323379709723	297.414142144793	346.988847225927	339.361533321629	329.219696338881	300.512066350623
H1363	0.382	312519.9044	337610.5056	304.098528856876	281.206008221841	241.179711628161	260.310220511751	263.949725147506	290.230636853593	282.99950777741	280.944576834548	264.076872556198	261.05673468771	274.426980680179	318.28001467893	225.336409560862	278.554099607813	250.380076200492	248.842308338447	328.169142177797	270.062646712283	295.516909037582	255.763962046102	289.197343473515	295.786089581249	306.460965317319	257.488347212999	277.94579366881	270.254041717296	297.601638055905	254.701097371439	270.680740419868	295.322844210417	258.366297554845	248.49352503669	277.211489410185	263.813421586375	274.017729348348	275.39131501648	266.390460788337	271.286830669928	282.137339945787	268.597037033151	275.964896172506	259.435449604707	258.862258133656	280.276341038736	260.975576316524	254.395771374566
H1364	0.4	312693.0211	337530.4241	374.135289368838	433.896063827596	365.513041298215	392.886804235168	397.195392949823	381.472190428973	347.330991968295	342.761643146527	350.258118559157	392.412417498115	353.138127653814	374.177909802011	369.623369757549	317.961995783385	403.405502207243	382.087107854826	349.203586450552	371.072161060112	314.677218617313	385.601524439986	360.8310425326	356.830855176529	383.266176055418	355.250483721821	339.003434862232	377.04840645801	331.051737160261	374.116410647039	363.526824169534	367.178061914261	328.30052853817	383.468727892057	366.418871142685	401.99456428192	333.537779222588	386.84884851314	392.934751735004	403.637310278471	369.849037667405	410.095051099018	369.926068237228	405.244794065648	385.172717848649	340.198527830447	394.095102114592	351.099244706157
H1367	0.424	313243.0773	337472.0896	216.691793481642	221.643357340858	189.483334380249	194.714050121115	209.942985829243	230.34595028252	191.496904479922	210.851791291828	218.078245362246	230.5582808546	234.09701796184	202.385201083919	219.626934317476	201.117349362034	225.494330656341	209.562912103266	208.783553846225	232.730761411253	216.857073756066	241.544779579119	238.287765967952	214.529354995251	229.943076507363	234.318714113734	207.301104408827	221.750604011504	229.23158737414	240.164255027722	195.775599456988	246.379703313127	233.35032558701	225.583995681501	223.091758294614	210.850134539344	201.839027235188	192.239054721852	250.534585589652	251.73948531623	231.833239336412	236.243870142447	230.325802269362	223.586841687707	211.998084024119	240.788692451957	192.415997716796	229.730638234854
H1368	0.408	337056.1953	470537.1563	485.705801526499	526.501734691257	430.22564927957	466.937128578947	438.259020005289	463.211480028369	484.993556181493	540.838413525614	436.045791630201	395.145307942246	444.810479730544	432.232260979896	413.798852868957	446.763304354227	444.228770634651	463.452286694398	467.403696834062	467.550854830458	406.371364544605	544.760624856982	406.15248931909	513.214234801526	429.175894926091	450.372294468646	420.457501562026	439.236650185264	497.821740127478	424.720757204111	486.450159263069	430.573631692957	431.689606450173	489.302409173019	422.56858860375	475.699978156691	503.066178645253	411.229589371249	421.348526665103	466.778468955656	455.671812334119	465.157474130391	490.811056083404	463.277723974874	421.187045841549	480.230777409441	455.051412605013	402.20477640163
H137	0.382	152341.2204	492355.8122	511.453391482577	526.83484239857	458.852623147458	483.201256900577	543.977892259416	500.903278055507	488.762995042442	494.632992415607	538.279487556625	472.536752660884	580.659197767808	520.89172915733	483.410058440105	520.61633115311	549.631581307764	480.828468065853	458.111884706434	520.061053367758	521.565637218158	463.932201275687	451.301024303066	514.489018641707	562.778296169877	510.407415533313	524.341538261143	482.610767555543	535.630701193859	483.715781006731	526.025118583362	545.689967547428	451.890068297061	556.098986337891	550.253938816088	538.538683606125	502.161503119375	581.34276574108	532.740002849055	474.455324948829	520.993105046245	568.9957709528	513.414078978085	444.911868570399	554.095904941619	524.169035824261	587.493852046349	564.953976085785
H1370	0.264	337280.3672	470205.875	314.084960635571	270.32563404674	261.993642328978	396.234509077887	327.690027051748	314.148834958271	306.205428381994	303.622653443999	309.93172858656	340.900123353256	318.237312751612	360.666424783979	292.08809189252	341.777466642606	318.798876316717	325.362934692962	357.35674163929	328.857062246657	320.231306879004	371.895113706659	335.233650978321	344.447823724154	294.214942176162	343.686839452231	329.810995685574	342.963826191407	310.428894252469	325.480655405172	316.101213732029	323.639618964936	298.184286135771	294.284570044435	305.362659795205	363.691228058259	320.106665509011	317.901472325961	299.69937016457	413.818957759242	329.536374074743	349.586632322193	341.03378763605	287.07528479408	332.666351599816	312.534852152628	359.106697363546	272.132301463162
H1371	0.388	337392.4453	470040.2266	242.22472717173	220.101796136027	216.382581090938	220.184211718117	224.433716352884	210.251160144242	243.596012522052	230.364481273875	255.034371990303	240.086806676435	196.63894568343	231.818207300434	229.484405721732	217.671938178705	220.48319148777	218.432841712176	234.676350207764	268.679684175344	225.793395716544	209.648594484914	244.118689674776	241.090559823504	227.383953230828	239.062192077972	253.723427954654	215.38678431204	230.747625963923	252.065528076339	239.961314934191	254.07085518326	242.910430207521	234.445814954644	257.035524758962	234.413892442948	217.219387027394	219.990443372875	207.460680172405	209.277803010148	210.265797786761	238.513343479548	231.440224877017	225.051406577496	261.226534170926	292.290454825076	237.694792711645	215.873539222131
H1372	0.346	337504.5313	469874.5938	377.032147496559	445.849491628096	408.063038084073	393.639123833237	446.989950782501	448.261658720539	459.18594750276	419.553865021263	426.363837598266	419.978188340468	472.00912274549	470.21662650401	436.57753831141	414.918722138939	400.708098659642	455.355106405928	369.998360040044	444.968574017413	451.840521487999	384.983081750492	437.055039925433	496.716644044501	407.885268679836	430.215128830226	478.458145458671	387.611760474245	408.432773911315	471.2555827054	399.39899847679	449.547694222459	410.884179204442	416.148397369398	396.457218070036	445.524056744472	440.091356416165	393.869783451871	409.934303696394	432.326455604574	422.541055214172	409.618025805159	428.6795362799	445.157947714796	428.891628831239	405.778720764689	410.45999779654	378.870916470074
H1373	0.442	337616.6172	469708.9453	389.285626667259	425.487356182898	394.033965934606	352.002091690916	353.573255299626	383.902322371198	387.084493309831	399.892550257572	465.97730332804	348.049869124924	400.036532653696	372.879939102322	402.465829342186	350.455692444703	436.787472611325	428.564723607401	371.485082282336	410.260708459211	517.742877270792	436.572220494989	363.718797103858	347.041984797834	398.467313205172	454.822085191652	400.225791880797	411.94027985009	499.753751632708	362.199728844442	374.281894760549	417.623333684955	420.707323635191	394.064451747257	391.145019786603	343.880477203966	360.824799068682	390.28932139637	439.949634829115	413.248803169674	388.376859750419	438.781107644654	405.666421799384	372.942298084022	401.548259334251	382.586274690317	400.001834399688	410.142714279699
H1374	0.376	337728.6953	469543.3125	281.529499149891	305.176921917862	331.174011992011	292.791781471783	284.305091713859	299.305203810088	260.885072735283	263.849331320167	268.070063324279	275.621031630184	256.763076965162	277.29397011317	281.87960674955	272.372093158388	259.519706791567	263.933986550075	293.406263708548	287.988097680173	254.427917938855	254.214500871102	265.616655443006	294.998032906148	266.591986543025	290.764267834941	239.368379911712	269.771387005396	275.693996589167	218.596524431586	276.522608214272	298.613911133154	311.771671164381	259.999679962332	279.795882356622	241.971341560631	263.067133252239	248.650837174228	300.252741316744	279.828488308854	275.788524645695	287.750078236698	317.769662355789	256.509133631881	259.089777010922	281.206772527739	301.676257762201	261.521766507183
H1376	0.376	337952.8672	469212.0234	66.7984156179758	97.5493321285303	80.9249321925095	66.4507157043179	90.4202584725885	85.8307685486962	91.8485204912852	75.7079514975759	87.9245146416676	75.3316607923703	103.239570782438	91.6254152302627	88.4658481418646	84.7684128652772	77.562052386517	83.5725216635789	83.9552006500909	83.801479744394	74.5185027457299	62.853528297451	81.4811503548936	91.1842164770983	88.582510748136	92.0243320486362	93.352461973281	82.345782674097	86.4269008608244	78.9911021781221	96.2834907051137	79.6856352313889	77.9720539181348	89.7869395506356	64.5019464321971	81.0975920622361	77.2883703977336	74.2369811115078	67.2283919403495	89.499444795483	85.7235619596903	94.1907578840869	68.5900471154848	75.4886985878134	88.6073878867527	76.7380409217719	83.5651176073053	74.789322413021
H1377	0.392	338064.9453	469046.375	385.098307535739	408.485457467628	372.127126505106	422.339530320558	410.813264067591	380.437291603569	419.651160211635	356.451705473338	452.281708539053	416.704379803535	406.412584883481	378.560034499424	360.663494504174	408.420496706343	443.678868107041	457.108717278438	372.403056053221	432.781498311556	391.776225123096	395.141722937464	397.431620730929	463.659651182264	351.432575016463	371.762209588018	378.706604585674	329.472078277115	364.631295287488	409.175309918405	415.796689198708	426.188187234136	391.248100145651	388.124908430182	359.395253088977	397.081952056645	365.622338116189	410.580097973349	341.673994701779	388.602306119799	376.706855772149	420.985621429299	369.358261565615	370.607015843857	354.611406946178	423.343630352509	379.968215802567	359.150300771306
H1379	0.392	338289.1172	468715.0938	152.711315734927	142.169186215055	135.592948550864	125.674875936074	129.781350407245	148.136206786737	149.097186034947	147.743048394683	156.986124586577	127.774827943947	187.462483632714	126.930147123988	142.381650994749	137.951317830247	132.405059251969	136.505185799099	144.288200826143	143.325943817824	131.7333947735	159.36598586721	148.206237095826	148.838444760673	151.191301645466	150.823892600653	135.796543005366	130.001896219518	154.197833232125	136.873754062842	132.459207790413	137.713560434546	125.566744807207	135.757996902633	127.30931800083	117.729872237414	146.795369570444	115.896897346551	105.890195541458	120.709724612447	131.533204205295	140.402983058794	157.023350996952	140.6777988906	128.061007714278	140.376860576044	131.738858357207	144.3803437836
H1380	0.392	338401.1953	468549.4609	226.006283504366	195.703931928347	256.043818338461	214.339322409746	217.1567477463	219.558793572654	210.296667793225	211.961871080798	224.893953200501	201.714482213222	233.429737174179	244.838190246265	223.970460969462	227.90444843506	206.258941737726	206.996727295262	242.189670271679	213.29547668868	221.502440745102	244.686362688781	190.234886812156	200.028763721341	206.67211434472	225.951992231184	222.009381485149	202.598088689915	212.050829064964	220.476772996692	232.130826459658	247.437510523641	219.016994416799	204.655130689267	240.737943534132	215.376789212518	215.673395047308	199.188117850389	224.428185338403	239.914845250808	175.89921144816	219.43851936684	213.760033629725	203.698253184968	220.244197049857	254.072035203344	215.195731444395	219.890224671483
H1381	0.368	338513.2813	468383.8125	156.922906744439	168.291413480939	143.918122934732	130.46572865727	197.374600749152	147.969928809979	137.308705379814	152.209772953341	141.891168015302	156.265454088997	153.726163148146	176.395336439947	152.825206081968	142.533119427406	136.006965333596	159.719320723714	170.002548582388	151.056532828789	153.580866624214	142.079413970531	144.667719535846	171.635845639878	163.068528247157	166.252458304405	153.472048192581	145.090381961374	153.221272652217	140.78190216084	127.618755079335	154.697830655173	148.627804717692	155.98056063897	160.067569910659	143.927459368765	189.557532063697	154.629529766695	167.096145759119	173.939717765763	149.838957653041	144.47249584151	155.361156947821	110.896929320631	159.866501497181	154.23127667939	146.018241261187	142.166406652863
H1384	0.38	353691.1641	473594.4609	290.390537321374	343.047651285713	318.954839632184	288.073217180798	308.289654548319	333.953878340637	302.337746196508	294.489468928814	296.230106542074	267.381667730994	336.449816808123	273.713314190093	311.080832376268	290.584571309762	320.811167445775	277.606567923452	312.343018259176	359.239775043031	289.456560394729	281.167435943216	290.559447916629	321.356177081867	264.146969822568	315.888797951511	271.833495122845	280.837454502624	304.942631447887	302.071660247199	330.420570494488	310.175551495706	249.885132306182	278.290302440123	314.046940641465	301.010864237342	309.487566480847	279.235647146349	342.416200620196	290.482720160404	346.987034144828	319.453179580479	314.599628367406	273.322038005336	308.402681468746	341.039428307712	310.538164297707	276.709304327461
H1385	0.404	353511.5625	473682.4375	293.511390161175	270.359217181094	284.090993801077	266.231237668072	284.8043785408	286.37992455025	268.711039341504	295.097939751629	322.686635374235	275.036375282643	260.284532148936	294.769847995774	277.443967653582	253.11566819241	283.921103191446	313.820232714402	292.228188560852	305.597298175635	278.973498806906	261.552857934465	315.379807830185	306.939895487596	275.354295428591	252.454836473046	299.295072684601	283.41407322482	271.642928549032	283.646251055073	293.229567408746	297.08106272563	269.153118162515	275.050802798457	319.922385656001	269.775703253848	289.767033485715	281.855617574724	266.583832716576	264.972109340822	317.865002695916	306.157344471905	282.927158391668	287.552419253895	269.487281846469	308.412664196085	286.663541435981	264.747860881066
H1386	0.418	353331.9609	473770.4375	248.628983567128	268.457663912798	256.566655264415	234.90471188983	245.824393573009	253.634144794291	236.445000943704	241.629787844998	270.825592456929	281.864543438439	221.62715734554	225.919265046528	268.34043583939	253.096941147747	258.094782830055	266.492170613138	296.100663750204	237.5225857661	253.047744457606	269.529509047352	253.71543436511	264.156174481505	265.999533382641	236.934491384293	250.414580378747	205.541792118075	237.271712470661	236.635877368029	257.462403032579	246.474569831731	270.646766169469	237.47753063166	257.433511756691	233.898700878155	247.720013540518	201.241604310841	240.034436284027	259.479081401005	282.65434241528	250.528585069842	227.475570252322	232.196183327502	282.976299282235	262.893070197357	266.251766673109	237.75617101552
H1387	0.398	353152.3516	473858.4297	468.953020278797	442.64868068337	441.313321715323	428.714952077405	460.262002425282	398.406957832793	427.340292268144	444.735770348043	421.537949772443	424.602006044569	474.068465735116	446.933955914788	415.839911554457	409.638808552769	442.245882284826	419.598753225192	425.020082955215	487.465685792574	422.523559748093	440.857778591714	423.779656227133	425.425643121283	477.386493180709	414.067463545549	421.991425483185	375.099880528125	484.187214257032	428.95137257646	458.929576253683	468.296533525028	519.819417761132	452.496683973787	434.32859631387	495.46984493417	385.296810279087	481.19715154762	429.288174444622	417.352300012282	427.172294851038	449.700085085071	405.463768763507	489.433406439039	425.364314517697	462.744179452145	437.267223278997	416.771591650145
H1388	0.398	352972.75	473946.4063	251.707190741392	293.389365558855	258.387766829162	258.036631044558	289.242679833921	308.878640816087	258.873339163537	233.547534433757	279.228726765418	277.669701006737	267.099331785899	264.881484208895	274.496099907038	261.947572683998	257.492483584184	258.814130091517	266.147956115873	286.766034037837	264.866728396748	255.718932497535	255.094040052526	291.271680438028	231.580573871675	287.183883053431	298.71835190003	249.397209981062	360.416987597559	285.80265544944	264.13275741835	263.540662812208	248.020071089689	282.774851241331	284.118679550876	268.537351481391	262.787254617119	274.261889900411	242.280834315931	271.16860075275	275.714169994391	286.541442860028	267.019625874865	271.934037608015	247.01054633704	253.495455547183	244.472629831776	249.088717281181
H1389	0.404	352793.1484	474034.4063	369.515083210437	398.731202464558	327.55817466943	327.932638813993	391.177476286389	322.536889967259	389.821601458256	374.235398140012	402.389362855505	357.859006819507	346.002217082306	332.882312763608	324.361136713257	365.304790061428	356.638610631627	395.254355391897	340.8983229573	298.157414758331	359.674603632339	350.461188064644	368.774263832719	322.216053499613	365.864513232361	327.34043587586	306.105556350458	357.933787730932	389.996923472592	378.072895884655	362.953485365332	305.750375155332	369.139422476895	341.834448686486	357.69365733885	334.170746058024	321.782048545512	371.364057630636	322.617019562769	366.681389696995	368.017242797336	392.010391600472	304.655123057929	327.99481022435	306.044887347763	380.830768745143	363.899122812609	370.813620167727
H1390	0.37	352613.5391	474122.3984	170.898917755161	229.048275952469	198.230067692878	194.060430330047	202.526552375838	231.386022714012	226.649471721283	176.709778641991	192.600060791672	210.379970937371	210.996088287828	209.408216984339	202.826667016568	214.067575747157	191.959639995667	198.969029699979	217.19189082405	224.671787573465	208.741866693418	202.251953989194	221.620524328078	190.750781045708	204.584247305205	247.287544664958	199.623373297382	193.664376022723	203.380097079472	198.014304313653	186.950661680404	204.492836681888	174.214766700155	199.253407621207	230.02933310452	192.125412815589	194.493127954605	197.997196172088	200.156290653946	200.619448622209	190.333818113483	220.259555670373	210.454179171685	196.288096933301	213.871162315284	216.545705821227	220.12700704076	164.602811522396
H1392	0.39	352254.3359	474298.375	193.045398662486	263.231707093387	234.297288389389	224.094517737915	233.288604535936	205.304322590995	244.963970635847	196.335832906363	235.521012675648	192.681206884571	223.020534189741	186.447342878195	202.134891552504	201.54820311847	234.891944601295	210.212687630659	207.853028499863	229.680523075608	225.881774909189	229.862574206393	213.826043903503	195.314915286935	200.780581817021	214.61756525603	206.673014349374	194.217803237326	200.563744835332	206.917617872468	209.354274389189	231.754662309024	210.282226152542	242.545802026162	214.392024373373	183.316274207157	246.693296520527	196.183950961209	207.204487600385	243.14776540538	195.85095811331	199.471443858025	194.464785199512	208.610261398749	237.148045292273	212.956794445326	223.957261425644	210.10874195744
H1393	0.388	352074.7266	474386.3672	373.729428402665	362.83031883857	383.96844934677	354.84610666799	392.861624960323	342.532734304042	333.3991934179	345.273989856885	361.886868878069	351.850298619971	364.682152756726	355.046986212519	382.406222357085	324.823915863419	333.747594805286	309.285741695904	368.299992917936	368.643129753945	367.560736669275	346.504065786126	360.979689120755	338.897526222546	322.504165137415	363.325518958331	331.170774712808	304.135917425052	413.203076712093	289.350677849075	408.068687318531	345.467542120498	330.809117294002	338.436944646121	300.041767706214	275.79898815553	355.381607033457	371.643489110354	347.702134673802	310.237276010893	305.068936567912	319.526614460169	297.004795944098	339.673412955465	325.761836296449	399.905749904273	370.193129972524	333.46071390435
H1394	0.394	351895.125	474474.3438	293.976771597278	398.844975590721	337.232481475809	345.362926506755	362.167377459291	342.946755646026	405.153150798141	348.098221865684	298.582341632172	366.806905000737	372.410046109393	309.104568431453	329.852580292899	313.031624145369	336.466279193302	346.906872103234	298.244170437509	345.948368411615	349.90108531561	344.402513917397	386.539983829059	334.087149008068	347.073429640733	328.436252967253	363.502296478804	356.663179981715	369.658585265799	323.268273383041	372.185042278145	362.413084345373	440.811178648785	361.209573196399	365.572753681951	289.164797893109	328.47379621686	434.98770943603	352.882222384213	344.902203883072	347.683936735637	335.858492919883	350.367795636929	361.996373737563	387.957140558284	358.863683119631	312.053009701317	366.955725611553
H1395	0.4	351715.5234	474562.3438	253.434272069959	215.359604133166	250.356061441933	240.394446300225	248.500838554448	236.23023878517	246.904264189654	216.46149631948	234.604850400553	248.49479014326	234.172064907275	239.296182798222	238.06913256525	223.042055830188	236.542965849794	247.402164508382	228.347518710148	243.06452820273	262.225362937471	226.728432917681	238.16341592834	275.237146871478	249.645016559769	236.984377955133	201.555254632804	222.434340355353	235.813517311648	257.695856894303	185.988084802143	230.447703856587	261.034454643025	251.504911000831	281.426815574232	218.189973873962	271.850791565991	279.28723269095	228.792934763039	266.625883450118	228.267123318373	269.827077476232	237.929332382446	206.12160252386	215.922412936661	230.563047161985	217.096819237966	262.998090832637
H1397	0.386	231985.5977	508770.5313	382.204266739313	393.332693595884	376.085492881211	321.575578834569	324.031620765611	343.790681206184	321.182353790888	370.053048082308	394.131005427776	378.799320122395	337.875999565253	373.185199794432	335.260384050244	343.818060113003	358.964174473676	347.919445845946	346.926263959237	368.416958982548	329.870231679215	363.200432899588	303.066852549892	344.698391560266	300.607470927244	327.626261450806	385.868673649517	334.60988610703	330.708889064101	349.682692190075	375.682860886929	337.128976095572	389.786368528657	354.664746449436	326.534100754318	340.569948406038	390.968886144348	309.908631983088	357.991131547028	337.075458578718	306.023305204265	379.633540799889	380.402235542355	348.87395842979	347.125424019207	412.506246355197	364.813362956411	363.305863011864
H1398	0.4	231796.25	508706.1328	226.309233248244	270.254695448762	220.730605149928	237.454426144924	242.458154419454	228.813046759087	258.098493477928	250.474196078246	239.763609229259	265.245733749793	237.306349377995	233.255493557104	211.651369060019	260.635224123646	250.634812720825	235.092306863918	249.882134622421	257.304689857294	226.820111700763	237.353259834766	236.816615275469	242.247008291673	227.917612938616	236.543117809969	218.409086304878	207.268428677127	257.193431020123	246.552251694994	240.790032233563	225.664678945608	236.683946038086	276.079129264331	246.385241600556	201.208863133468	238.860887904095	240.147694618279	248.08188735615	250.099510137523	213.376887347666	231.992591719676	211.575451104051	199.003813165324	238.045629226688	227.196407112374	235.923010668303	223.037419733757
H1399	0.398	231606.8945	508641.75	339.811676052306	320.877279189092	312.038191834245	290.692046723561	311.406445080052	353.801323556942	347.350623582537	346.939573467622	370.137909233248	318.703597871033	280.030523953787	320.034439825184	287.345747422132	325.375366494211	306.24283336712	264.240021144237	345.386090165342	355.805260678686	336.78416554479	329.47676806744	286.596054644215	302.189799839583	308.478754764481	325.349587945673	290.77052030814	334.143077644936	334.638146749935	328.480968465975	354.544180539086	393.067514629129	298.474958240541	281.528105157744	348.253704429948	311.818861539011	334.485065629307	319.654555426822	318.899067005895	299.308329447061	329.092574318916	336.382349362662	387.076583074521	276.346054350938	337.567345272447	328.686310450512	344.271081879129	336.018381354974
H14	0.398	245418.7807	519664.7233	368.507624159174	367.848055847345	358.954667875382	286.203962530588	345.958433128437	279.617432405658	359.960348310335	280.596165509309	333.402352945568	323.112368574895	295.458405314014	330.322255376998	306.581138099922	307.342762247191	330.212965996756	303.119060261652	334.353403165369	301.75160862109	310.18266029818	321.632312242188	294.006967680033	378.598618402284	360.256882628717	369.039789992998	385.045000013712	287.735545742516	325.682943850042	315.406409302632	311.34831384122	309.228130717545	305.143831264294	315.698469222095	303.566130252569	291.937896058422	318.178961809872	290.423852673283	331.156685012492	308.612342787072	359.55227739587	318.102666157285	373.514445722898	353.049588243945	306.469068206552	358.43547037906	364.138843479563	291.02385839538
H140	0.38	152065.9543	491821.0241	346.913278559375	329.515207045132	354.263386817243	403.151510223013	369.413638400206	356.82422366317	328.915344030315	361.167453521935	357.972076886081	328.300127961644	340.418063764631	325.985321497825	383.953424760272	406.692230521725	360.812658520567	341.462853784586	333.407690088378	397.03242899099	385.920082422015	359.441646433911	356.970037298149	373.78740393448	373.972134181985	370.384084395227	327.010436543349	308.416068886485	373.889625364214	367.805992979297	410.131228301012	368.034677734124	361.407635017257	366.384049336916	400.626101198279	294.343664589901	338.550981511671	317.144446611607	324.649444496792	355.568713123781	340.945595074323	372.665651908022	354.863791231761	340.967842222642	348.649494882862	394.436927570256	337.238930250106	368.144851100434
H1400	0.4	231417.5469	508577.3516	308.692662543336	332.210369105172	329.205523526415	284.172586903299	342.58858172149	300.014635293171	289.481196321017	358.373128305113	310.901420404043	299.86001279684	351.420755044046	365.829174118206	302.419232146256	322.348541751778	320.681489834019	295.618224853859	306.549123132057	316.207823993336	345.673860861188	285.595271744586	309.134165749468	306.157103198183	298.32120638636	325.057507044388	299.153700394068	334.917847602227	370.92083242815	300.636129856754	316.232511729536	340.682635761303	309.422646936948	289.767284546333	298.321053807976	302.764978839836	332.333127126893	332.731308318649	328.377442686228	311.816744858926	284.617708119812	341.967786835594	350.187299321668	271.621672516718	307.421140847998	389.470274624749	328.812505043145	338.754249890255
H1402	0.404	231038.8438	508448.5703	332.577602742629	345.734958972791	368.781456559467	319.288317433625	304.841423612731	321.513569830223	335.486105412809	340.472440589849	364.303392896763	339.255435450006	316.477232821644	332.921295686407	346.393446966384	377.675632785792	322.187459098202	343.550565000494	340.279396890736	314.845390522512	297.92091111459	333.738659430975	354.432723435519	339.549524967568	334.624567730936	351.912120783468	283.615595663757	333.011044751163	321.037146491078	319.967518899589	307.734750023026	334.710508808157	295.794720202463	353.860022837813	331.569125083966	287.61735422571	366.671630363078	326.313115296363	359.861565812554	322.313283927431	338.143679873529	340.510276575239	356.212864293142	327.170764492061	309.571292691913	298.460095958463	331.711881331333	336.911129719973
H1404	0.424	230660.1406	508319.7813	428.196928284849	450.728351275314	527.015591342824	417.731677279725	473.980490730935	395.682643921409	476.025763288939	394.785823060404	402.70819257623	410.450304814241	476.973004031055	437.936402321966	431.104979445684	402.70039827152	459.034712783041	405.118250121886	477.04540975836	426.889073944395	416.987161062118	458.336188671166	423.800688642713	440.835710096158	442.667721398828	440.48261961913	499.066561234276	367.075931491205	425.249457195257	398.687440984314	474.097060343704	426.476451573397	453.381733802032	429.407070744276	419.932118874559	434.385579758104	508.405805403068	412.936125893041	424.811903572445	431.715638802687	425.311740593166	471.153854878189	440.754184174664	490.611170940296	413.54799272903	457.50466587829	433.300924808797	372.332147377212
H1405	0.406	230470.7969	508255.3984	456.823361778648	519.45449808991	534.423544270584	523.51533503413	482.974026007351	414.225526818567	440.576717842861	551.140747313513	461.642962829318	496.051378618636	478.6302974412	466.46435035374	481.664075204912	471.601280929299	456.192885017196	466.824164371676	504.260928497379	457.692896975406	518.135358553288	461.224681077395	498.702703543846	498.832311094135	451.981424231781	484.254970709413	483.441623195687	540.300287990195	496.645728726745	486.094748943989	474.717223201836	507.9175938248	519.728319673392	486.962867455517	525.49702956519	479.230697253326	447.415014853221	549.218478294233	525.14667586889	478.373215079356	455.553208149804	478.463406107579	469.493382565332	467.383062972315	500.518554702292	486.400173451974	516.382523378202	474.474645308467
H1406	0.39	230281.4414	508191	479.675347014112	526.377087572497	478.757564819349	493.392715428815	446.779386284924	488.807027352345	462.51196245234	511.751266453988	543.751968711884	425.896722020063	514.065582127068	508.666965881298	445.469615444015	443.787936508163	520.28364341815	496.878886786291	549.525150422745	484.599326314929	477.369994063927	443.931953980923	485.684168914254	575.217599128031	512.96526535034	466.969554605427	511.598137614486	439.089218132328	453.628060879057	427.450796679467	549.999136549452	489.733179243525	477.595730676	477.264381551251	490.224079592263	499.813268579694	442.363799232387	514.388041103531	483.517446459211	475.476229335869	475.316561681418	464.855155159674	547.004634579703	486.023997851329	522.755923560617	499.847151702105	453.819175619422	477.22936134567
H1407	0.398	230092.0938	508126.6172	442.938072967413	467.225466474287	439.781181141364	437.026558812668	436.249386087598	513.371910275078	477.498997435013	476.899473386027	430.573398959383	424.832759775905	445.868962850264	459.591937854306	433.945761893936	435.689168319033	454.662986216056	452.757540857725	492.53864821551	500.817290611917	448.849084819954	393.887870066041	442.109374545876	495.157386406616	498.551014952792	426.26582335187	483.574790115417	422.840129274257	416.518016416575	450.87675620827	433.500274935912	495.442902561724	403.524819407272	499.698626318773	451.744716078663	466.802588789251	487.888743064046	446.747974332195	442.901324055258	410.513206961421	384.369889662645	470.770315823158	420.432532099982	420.533779629359	427.284067797723	469.161162084151	376.414567102873	433.837074064659
H1409	0.412	229713.3906	507997.8203	391.022372496793	389.184355477083	360.089434741551	385.487983137032	372.745988995398	395.635583643194	407.855534827222	413.845787648308	372.457155587926	408.41432242323	408.663802644353	374.831474054178	416.87534892017	368.322842059743	413.999871415317	429.733398241794	371.34744236587	464.084762317763	352.982153814005	369.912011740528	355.858927836434	400.100563223356	413.227413932429	397.466475343863	413.575276229838	368.209141781236	380.354178748561	394.901239690375	378.116037147104	406.017262313671	350.800869565361	430.566072662826	429.041397231196	389.356216126384	391.301478175359	377.01170404287	390.06507529346	369.187322790027	359.640732502366	385.468597366605	390.998030213025	383.490314038494	353.481634344873	349.919723128445	400.051357587098	369.026164284398
H141	0.406	151983.8062	491638.1906	593.681616672668	670.361666033421	660.657801796166	588.169684987146	566.366382080035	709.864018249086	580.421097870137	660.796635868661	635.314797257848	633.234432054847	578.760749345639	659.077502674577	607.883429379144	717.687908034486	618.335030503182	544.366647528159	626.572276074478	660.930711580852	562.645529831429	650.757544609981	587.623703644333	690.204942283348	597.048827410702	553.888798571101	615.011224265834	581.855338196279	628.788493865563	636.993161399734	631.3653647684	638.708640526947	582.615391731013	629.349303495422	663.883602114942	545.696073170409	549.663301254182	654.936243588054	681.27108543209	648.689297284024	611.70500472137	650.74551440594	545.799283308881	590.726178115643	574.210118696116	655.995185933067	667.52280562382	595.095858169952
H1410	0.412	229524.043	507933.4375	332.978647438004	440.933247676916	353.530294908014	409.843560547449	365.852663969169	405.404858113233	363.63308662126	386.177595056672	360.632935268525	359.068399378184	422.116466892661	369.679236529046	367.588774310998	371.93690293163	385.159947797831	334.23927382793	427.955724675918	367.491637774258	356.934799696936	356.445502773793	370.695888740052	367.534529700924	415.629105603143	360.276138362031	388.741862419586	366.337890064876	421.570960762074	387.188311006611	371.320573276842	396.65322580242	366.828090221038	413.15957729609	412.899144002696	399.4047645578	353.345509478143	382.127597922796	359.323302547356	383.966324445406	363.555361190536	415.135385777537	358.262475445532	341.753550409079	398.26995575377	350.129098538704	356.801326918431	382.171331007378
H1411	0.426	229334.6875	507869.0391	454.487440836235	388.705542733895	377.255114602401	454.005951246138	382.890837891626	377.551415899695	357.461160378992	357.478826644868	359.044424839212	342.471655500191	390.915137759579	401.272482078166	382.198190281084	380.164761676971	352.947386857413	388.945044928987	429.531709532646	390.82160068943	391.082030752518	353.165047208547	373.168777930869	434.909686031559	355.852931676554	360.433709453484	386.109770657298	405.31413531091	398.804945979232	384.559592670874	336.828376558923	360.914253647495	430.774379891707	374.988039680616	350.501247054804	383.755621310629	398.466008932596	405.597552479535	397.815411818312	365.071750946628	400.664970590704	404.070564118679	333.198524776139	382.024369306147	379.144361022121	377.116384939033	445.975267193637	408.93334470087
H1412	0.408	232187.4063	508666.3125	257.463390729291	224.429085530481	245.529507670615	224.91718271848	280.191179482227	248.139400778828	232.879238584586	244.005129607852	255.272929629033	270.702756623452	228.227050179374	272.339207145616	225.999785435607	295.330728464021	250.290495055229	249.932142520559	215.757641956708	241.367248775966	263.169899149007	261.523059334385	216.537957920707	248.330561432397	252.694205492219	249.252091787511	262.593883222208	258.447200972879	261.541052125345	242.387414204996	239.122917374498	239.970864055681	237.559827386689	241.220586788391	239.782854102321	228.042637365792	267.935621354108	228.737068374343	234.261319542289	235.744497382768	235.609474258268	243.338818071909	237.995972764825	253.779829892617	259.843212488836	236.665006949411	224.123908547732	235.411361108246
H1413	0.416	232190.6842	508466.6961	489.572529468156	516.813625307641	498.158170779334	440.707336091297	461.868026537187	472.361556843303	439.586328736887	429.270378330795	497.108927005737	490.517264715071	468.026189406571	457.06931478557	496.243425980237	449.464389295469	509.560022573834	455.624366870574	436.129088711511	485.827280013815	423.267671271351	457.88683431646	461.062421310331	486.933113778864	480.783925808136	471.500355127479	501.746675687128	431.083940111917	541.580664505309	450.041918158621	431.694339985932	443.634856259226	443.585562345801	410.734760269484	456.569186384162	419.933481212006	446.675159372012	439.624239950899	481.795481314061	459.07905511298	502.580544813859	500.853019894204	489.149638640542	460.395315227667	449.773643327087	467.993297573501	500.082309763396	429.219079033792
H1415	0.404	232194.2695	508073.0234	453.0308141752	515.522921835249	491.98666949244	461.502593079618	538.489436417623	582.933564993668	521.332540638193	530.085800686188	484.890721883061	532.938973736865	471.914965069172	596.588229945969	508.4594836326	444.893782220622	468.675800194	517.176547668986	482.363875197516	470.428441559094	507.288177819389	532.030950949327	501.196589404132	536.712710715039	530.273457453959	466.18980179494	501.749147195076	549.213973043305	531.056960070926	490.733340862455	493.457834959999	536.336555847694	558.136822602598	566.769814731168	484.144075303288	481.293306714044	504.223414136258	531.188438983993	496.957362856719	473.353005193083	471.849481022707	510.919330606723	535.335669850504	503.818068979658	421.891186227579	437.535316374168	534.376659363343	517.329573502018
H1416	0.388	232190.3789	507873.0547	115.228436613596	122.160004360099	115.808053350297	115.156675433812	144.346720287742	132.388123896166	103.349416303619	118.365289035748	109.606441348241	99.5229181309295	113.39336904693	118.810826420579	111.230715633661	113.490596852414	109.228456766133	131.081307189789	104.264115309546	131.846955763287	112.521955681339	103.492387729597	103.0919442472	140.268757000883	123.704128649393	148.98419499703	136.96239288597	115.391869943836	151.159978972974	139.59082349243	115.476563488002	123.731745501399	117.960980988104	98.765067099888	136.999806551486	116.656049402774	110.019518736178	116.929323852672	119.063292246837	133.182060259723	113.290827149111	114.343160787772	120.929200574696	102.137350341422	101.88149661275	116.869013922176	132.283268779085	127.686614740474
H142	0.402	151890.231	491461.3246	462.699145242415	452.631554822078	454.345310915944	445.073458269137	470.833017719761	503.357580751584	432.489945351258	463.522602850535	490.796681752294	378.869134474679	514.440586508228	479.890157011672	463.052206793813	479.754405771183	435.86605748755	451.209256948409	494.56570587127	428.997764774473	453.22747033905	459.836278809412	484.065203044706	413.901050188567	431.940333881316	434.619134229352	389.513532266572	484.581692312109	468.134468431465	442.354029630332	454.48965051298	519.705654073097	397.146233052944	431.701700041249	462.29999588148	431.48340358346	474.272653874892	414.754763892742	428.744520572733	465.310901753221	416.989892360051	457.584908249717	469.743302280516	433.072932035872	421.362832797179	437.929966416661	400.582131798059	499.401864744153
H1420	0.406	232174.6164	507073.2337	449.435883729886	473.688308521743	416.567046731023	394.521523685139	395.334400078668	422.71901374457	432.887709285662	396.801580170587	393.003592853936	392.255900368524	445.941808883443	416.324663320901	377.654274692988	427.789080509133	462.027484944819	373.339889129956	437.752386844249	479.693193280804	475.471445510839	376.265438043528	460.792915758491	459.79292974494	363.967067927716	442.723211268705	430.947968019392	388.408913622292	456.407134906186	364.157300951734	464.746356520778	370.432924291973	411.696934973833	427.776143433952	420.764032657785	322.796024123029	417.58288957632	364.108115144963	470.707740752729	406.523857109401	436.468259656924	443.352424397951	428.581088687501	483.800905763835	391.215977042604	441.580547511008	468.355358052005	406.338395832465
H1422	0.4	232179.793	506679.8125	399.707615396435	354.599932655383	332.932946873532	389.760622998576	364.085332845002	340.803977859988	320.737196378185	394.50701319977	402.870170171147	372.312856791458	379.212932820871	343.36944468479	338.455934068243	337.451142220176	400.73900973069	365.282895686356	382.222458322586	412.229374174345	402.644237769912	349.107892018626	383.211727097887	402.811516559425	402.813579041853	399.39069050023	377.381828277229	377.777862774731	344.063341125075	411.874423049428	407.109670974804	451.493972481069	384.855143225987	395.441526396351	352.304511592283	394.319965952089	407.462231330498	438.363864138302	365.08102639241	410.492539143485	349.360935135938	372.984397515019	354.587936249825	399.654051484626	337.450364417025	370.898387110934	335.987844255071	344.950075417634
H1423	0.404	232175.625	506479.8516	379.494188990463	432.149205969095	355.528260365434	364.099613774979	368.606435972457	384.447468337573	379.072024648217	360.057105621328	361.382981547973	386.181449210675	344.436984658792	406.144151601255	336.411692315327	372.100791439293	379.454435778323	346.314682562998	363.803564432109	420.346227456732	344.98908234931	319.106002113106	387.038705437246	398.156178760023	398.763726238027	404.522009216497	364.364190133971	384.868267489615	413.291159234361	365.232187636922	398.779507533771	370.485164956515	382.220504602948	357.642107592631	391.481126554087	395.970290682114	356.768910733092	421.79294024575	354.527093334005	402.791327600595	316.249873065029	394.874528077582	377.929150555756	352.245254856631	387.065069428679	359.385460040691	376.932789466517	352.639731829297
H1424	0.402	232181.8024	506280.2918	408.129381519346	334.398533434398	258.081619164949	283.938620178756	371.680922635871	362.553883850984	352.97793283184	305.303105153496	312.448847343046	333.032621788373	337.893752287656	323.622304243652	311.244400387457	333.94596478416	296.596338024837	311.732383106409	323.619654053487	317.290535320817	320.129757016487	299.534123985039	385.66157026102	320.702963236876	319.197390554056	337.870183334648	308.30090115206	345.302563179343	315.883186235895	350.624257895394	311.90424345396	355.491425700426	314.698014345491	351.997388209357	354.033162109944	305.114646794062	297.326480110484	352.274513610743	303.175233099659	330.284017958831	306.080060817074	369.641735086265	301.082755372987	354.083834119221	335.082093023447	352.993742319196	353.585470949987	291.404361868483
H1425	0.392	232189.564	506081.4036	340.47684366687	319.177366004423	301.778290613859	282.889506847496	308.401579956428	307.644019546209	280.743036865845	287.790247590348	282.971498846932	302.808384187985	312.852444429057	303.838136899258	292.035777420841	291.221137426938	327.007908277018	283.070891101334	314.485514175622	381.420072288657	316.463823531033	308.301503761446	351.283054018128	300.383454346921	340.322331539008	346.408653863765	333.527434507944	274.113575301956	335.807711975866	296.168279481465	314.671473181817	291.309372244243	300.90636952021	346.862626887162	330.612532511259	279.673510207409	293.45531288501	317.308987721414	306.11597233829	321.977148123717	297.226900646151	325.450378327774	306.381125266204	321.798561686434	316.078961906256	303.573965686486	332.80218746822	358.665148407691
H1426	0.38	232177.9981	505882.1918	438.416096878785	487.473577405996	414.52475434257	430.911365301945	454.768821448346	396.960225877062	430.993077495774	401.446864717058	422.918291586921	421.609175486887	430.627473024073	432.828201730902	393.042213216712	436.748973284742	381.324705997142	474.301506597709	400.065160744707	444.965334487494	478.027025201049	428.94595638115	452.072901034198	439.305771236324	369.025156313098	408.740716308392	395.61169228605	351.923010767352	401.350318850944	387.537330858991	451.179266808509	392.641533736985	430.734255062529	395.909832586276	431.070973625145	423.364962558321	444.886142003944	462.82681757096	402.903889158082	416.330075078354	456.738818943598	427.252338377106	425.755720030865	413.917537247217	460.155281613327	509.09990723699	438.746955171735	383.469239554475
H1427	0.4	233150.3172	508581.9742	374.899844557495	351.935513633411	330.93421795531	316.162425177874	370.09153619157	345.872558876631	356.555267635793	362.76575529969	343.704798518496	312.889263051199	384.062070906775	367.94561674521	373.852316696388	345.2349018963	345.975890537937	372.07798903289	362.766414723256	363.720690889707	401.790322332707	352.054307423281	355.797778981106	362.072297892616	365.096924652546	420.428154775559	368.113732056947	320.291007159143	381.378984155006	360.510647725641	354.780400427287	346.191253144612	366.11000251901	324.271048749216	351.842907673111	332.054842175455	325.615844385924	317.121303646962	335.064977514444	349.240424932679	376.32866864164	361.314895814279	341.19352195256	360.543694175403	341.175562468536	327.717233855545	352.92448070611	302.20370795029
H1430	0.398	233120.8247	507990.4928	398.535313531749	412.808222382471	433.08704922469	387.616359827047	434.812221988607	442.239546093319	382.513540189901	425.058819088153	369.778780907876	357.002153044678	423.252876954762	423.51054901955	393.3297800576	348.397482371941	396.56920713698	406.685770508853	368.186201807699	428.527042407676	405.605213306155	358.529311537268	372.490661461959	376.74364023697	430.734750792256	397.660942995494	364.455294606577	400.693118591936	402.934872050855	362.698080265552	364.870216183834	375.124987431387	451.588361171033	416.526580653085	366.510714636259	370.170590184642	377.455857850856	378.28974472457	434.832179589013	412.54734702492	373.385806828599	406.685976944721	380.059668384558	431.417820012145	403.792299685925	412.788876012124	367.083725685271	370.686870791031
H1431	0.402	233113.1246	507790.7959	201.190218038978	217.042412962285	215.121570645382	239.944271880336	239.318758994405	284.228273285329	203.873059109069	275.825387681752	250.075954042671	185.625250771742	250.133338319829	227.810090613838	219.679671106413	227.753873838028	218.356702169953	223.239262168814	254.570535262136	212.15195938991	212.429656619314	189.153528378769	215.295150764846	275.910993345929	206.248517361006	252.545495817154	255.38084339787	193.043016139585	241.473865175139	231.461959740853	222.899329110287	219.232369044336	227.906225328737	265.623366945304	223.11430207954	179.239774020423	230.921513310401	182.029132259748	227.022003659214	258.942212636214	262.873396237782	273.745259050428	259.900479581101	227.074401977369	220.883378566575	211.876631922206	217.577831352486	228.905092345511
H1432	0.406	233112.0688	507591.029	344.684392291553	358.742792963422	365.773252593202	348.391260625162	431.913876980655	363.231837714234	394.024219879099	438.246777744801	410.541025516268	370.434200297176	377.819411526563	416.513935629433	404.214069316032	367.810678936248	363.054841540994	375.708692522514	422.187540205333	361.65012162585	350.69620006612	343.639199036445	366.067208597956	334.853564514787	359.875392931594	362.293773047257	410.036050682393	328.459359066628	437.998098326693	408.419232795447	388.944623839484	359.752878592995	339.962653498697	406.247947342412	411.822027481864	434.174634995405	396.903092494262	394.504679152151	324.093255639383	359.166184594633	361.990857619382	367.259882328569	374.390741160514	389.95002841669	373.531814153976	340.491391114963	367.959891623417	409.930575050548
H1434	0.39	233113.8882	507192.334	167.788274511484	174.399038286477	170.187353017069	216.01404381049	171.74270159568	170.68879199836	163.678524999137	164.938102496488	181.251618791358	161.462488224928	186.673525213246	161.138024065877	155.911988721526	143.743060588139	162.697368950981	173.44899051917	162.04681277298	134.643921420846	179.546945840568	181.17797798851	177.745286072894	163.4130597028	168.543144600554	148.537083901235	157.666285102133	156.032260041959	196.507659200316	147.035669519902	178.854953957572	151.596320685135	173.391685546938	144.720858610473	161.955273695887	165.096428916565	136.188270534468	190.296594431628	149.765008767643	156.306731268287	178.758443097678	176.398346056207	151.115679183356	166.717925901091	161.366993108633	156.753920239497	176.2518093891	184.202243978626
H1435	0.384	233088.3219	506999.5488	239.013413879138	241.303388033952	274.787087162314	211.530087416729	242.867873054189	221.075142784204	239.983213558796	256.638183191784	229.003670162398	230.339548766063	242.701791253191	249.733855102594	238.291900597958	215.93280372663	236.362500680571	246.648905559435	200.90729129208	246.200499699161	269.73535368448	235.953308775014	234.724432712591	253.834845025193	244.564891798672	232.764089820219	263.143808966299	250.5422825396	234.888848140775	231.654411648658	262.242222941302	258.199443826398	286.218995252695	253.904849358445	244.140917448003	232.198590081269	231.197084347817	229.959252066665	220.625362970609	229.159499179178	245.239673053454	215.148028801871	198.971584803883	257.244897996045	216.945007794678	231.564654931109	234.155144067246	212.079473846793
H1436	0.402	233135.304	506821.0811	390.511126621219	435.330879266783	407.753611122171	439.593826608736	388.234090439421	438.98456947058	360.279190616425	390.24348903187	401.428298114485	441.277894282075	402.844156152968	394.276114061976	475.125364575768	404.985433277693	400.046932653625	361.492556575344	396.233934294566	436.559183088984	379.11085707854	418.375711642358	408.830648411665	445.996828254252	399.560956259683	453.100011207567	412.427611971434	407.7466992572	447.159760336939	472.410543757577	440.013344745432	405.781719954103	414.857206733604	453.492803799429	421.072728897255	392.159260747175	378.008287269638	425.412829754044	399.641078785078	390.300189999018	376.96248214532	422.898963225418	437.821334151612	385.337286157673	430.990721114934	430.765197169441	401.545844411932	416.451889731897
H1437	0.394	233247.2511	506687.9449	556.304049971274	568.507581459415	473.400492537581	471.338602647274	528.713916724848	505.962147204105	494.523838844034	496.125446611005	614.532295018427	435.496085028725	513.360794930983	499.390646515387	479.425430786147	558.842242800897	510.746218525662	452.145278713407	567.799379515865	519.615001054444	453.101390665877	476.146133867403	482.910428112976	450.502370587406	489.218771466265	578.556491351627	501.742906863093	494.558068860071	509.983442786463	485.529323691862	526.124064809343	514.568355839032	449.535980875572	587.744414503304	475.633351565949	458.741603904495	613.232734110571	443.892615115909	471.00235340443	489.370872919828	487.322432959971	516.626236282763	510.269686079269	539.896051454392	468.988223605645	498.381510844754	510.79747133963	477.87785698128
H1438	0.386	233394.1656	506516.744	482.442125844509	458.882374860675	476.890329022641	431.083354092294	555.84417650172	485.406530969851	440.273510924971	475.652135450096	448.461934745203	459.86260030722	487.23190539813	502.150448561015	483.956647823613	479.330185559003	506.688308351848	417.55796336002	469.674331378106	485.796686843359	512.95210585305	489.85795841635	481.868080604644	476.848941284889	543.405833365004	464.303545655324	466.563739536886	506.56168238354	485.153363729888	523.757548443084	493.7472135146	437.521630971161	490.300317955517	467.212333852966	483.337534670155	454.371415128694	466.346184297136	474.952865555377	482.918828178709	487.06143642558	433.323906471156	480.660032766454	503.02143085585	496.483181470653	410.417858345979	475.438671639564	507.520010941409	547.459031597815
H1439	0.402	233527.4063	506367.625	399.769694416931	394.970331062129	451.184592561177	341.354157505127	397.22452735264	390.717497108646	431.137487700124	420.694727308373	380.673105352662	373.359785223597	352.272990559934	451.078526203603	377.154293187166	421.160388316388	378.211315885521	383.873108229785	421.233610352142	340.700484036599	385.522389373763	450.902450627591	389.047943405134	424.78864766238	385.402178781804	381.961832946753	412.936676830433	379.795863070432	424.827742617069	381.97176271629	454.681123459575	395.368928167368	382.557062910841	385.600203676734	442.330908703113	382.867860825301	411.733462767686	386.003609188716	385.73005571502	346.727567239195	389.437834634958	413.619801810448	349.946762768951	406.673945239843	374.65114722124	396.916917648478	392.283276987924	374.981037948127
H144	0.398	151706.2548	491105.3071	343.297784008409	360.024289622517	368.614024205874	305.25122220968	337.483854964676	404.68872807889	334.861542468812	324.987482011623	388.647017159104	349.400488662631	348.896357606983	331.239807900819	352.012070673213	375.598477847491	357.694236394843	366.215420342276	379.846357962008	492.756334784397	301.851426684428	366.028317259062	338.373387716384	387.816319432139	342.753960509936	331.194634706615	425.051761839492	322.641027910953	404.473884645792	386.672163906505	353.395892063556	373.218261825045	343.710569437787	362.291063266559	408.591857975242	305.332654440421	375.919304900925	324.78031247165	334.511652847659	326.461967728639	323.615905720494	358.860521019318	322.744285508845	325.071683341645	326.347825514877	326.34237310479	378.541837018453	317.713250660561
H1440	0.392	233658.6836	506216.7266	449.84545867681	463.489078379071	469.035629750834	468.831051962931	493.994139395609	432.734645398994	451.787129199029	447.723884116624	420.248074125593	459.972642595223	488.101395232549	430.87472742449	414.043380167787	448.741194706201	427.803116461877	383.251602916717	427.458824856919	430.387949847261	479.404779662585	427.736454096275	429.580998641622	490.34355618144	392.90206139608	503.302323254147	444.582780333761	465.311576344731	471.461831755234	433.223776731431	472.073554235095	436.978953219255	419.921822052927	432.712094503496	428.784971806365	356.0940074807	414.503946605518	457.778099735336	423.350306859894	447.126609694763	449.389131994071	483.965835953263	451.715123354235	428.139625847026	492.493396398372	465.374023684589	441.303666494816	459.106570749037
H1441	0.402	233789.9531	506065.8438	409.82838082239	340.855284475428	399.124051940126	387.427752923328	405.051872439342	398.782121161415	394.20702128672	381.900384585529	418.784953716263	357.775946279533	374.55120235256	393.292535497446	427.801205360842	415.208586712279	425.241622030722	472.371006901316	424.820788179783	521.933214497918	399.474192454988	393.522726946489	398.175489532	436.332141421061	421.394906579919	408.05386362609	368.653295426542	408.483474708673	425.875845198015	352.576335138946	488.912614072658	385.779823670411	376.617496541465	433.441769243468	404.281444521953	344.082400083236	423.199607159907	418.776123609707	390.978149539558	439.831122101184	393.488806233164	371.311366585415	411.955483864213	404.083536249969	374.742910686513	439.558370287581	410.422170470105	413.871778796936
H1442	0.408	232554.6833	508888.413	517.672132986018	557.968901491625	597.824600444254	482.769560785499	613.162323998491	614.308412381027	582.411776039727	529.656219902276	531.857399070304	556.385970486553	545.225720540272	579.019778306971	562.239872539112	599.939838725832	531.15035774394	540.678154100174	634.296371703111	592.896904864454	573.93558660014	540.767225137993	554.753080661755	617.342729936029	624.766326901769	575.058042005454	515.65442384535	506.934113708199	691.117666060181	458.990828064187	530.208575400835	558.708469246593	587.907754236487	565.315475358744	554.977852395868	558.262528794847	563.982676537143	564.722589491159	601.966386374315	582.216144529563	598.88340937887	624.736439657519	581.359694428852	591.397321966368	558.513870803398	559.473622653114	657.752074691486	531.156065474308
H1444	0.422	232925.5166	508879.9582	400.925666127097	392.887368102111	386.393523934623	383.290818251815	483.957248121255	418.147580349269	436.588106214824	394.694749713517	489.171873003325	457.989074547363	369.167526954676	412.256979890857	452.961169598401	412.411283821818	460.010035102925	417.84191782871	431.351411932092	405.59395926275	380.265062324378	387.040708414768	427.986432907321	434.65737139102	400.041193514368	539.609017961921	397.247744742205	413.514306405106	461.168925346771	446.913436268388	473.018652996588	439.553384161298	330.4397217919	432.091065307464	390.189521519057	435.219817956363	484.047824301443	430.610415998251	477.885907083187	405.604526441146	383.122399963482	551.650909662676	448.764131745222	445.817093833135	395.121035044266	420.843858955828	459.013902915351	411.198522375004
H1445	0.468	233098.6918	508856.0825	533.693750299621	568.476234834927	551.138400388812	523.642841628522	549.406465831142	559.495618787194	593.27976328625	531.630860315285	495.040315154775	457.690761440015	551.594230294475	489.035310421867	534.689718217403	530.993684960579	617.273967641228	545.717788808218	606.602821210219	575.637297792357	559.691313970226	524.723860966596	532.186770708743	546.469495843096	543.293637054586	515.853309050621	563.851613946245	510.502479164063	587.757196137084	553.754631637047	599.120211404182	529.126559417354	548.876701968876	469.879007531824	549.962418134156	464.259238503753	520.204701270252	537.170260948716	468.334059883002	593.189524017779	539.189040251092	537.444482120464	543.073495506406	539.847815208142	494.022666424559	581.989236267839	507.841242731236	525.989399934828
H1447	0.428	233193.2263	509154.1247	299.840020276152	279.282261788871	316.13450094853	296.585124188593	278.083885799633	318.570331426794	298.012601200687	294.419074418931	336.093425133619	293.086755391994	277.588446148285	286.854391452078	273.841091760168	272.210704114911	225.073276870441	296.126423985471	286.757031811093	317.353080418809	304.706948021509	289.427063964874	299.183268546406	291.793459347955	291.985143913272	302.90365307108	290.32150331893	286.868245291317	294.296776042351	296.338977058743	307.202351297902	267.295746977517	332.341577748433	278.976334387484	333.353458065562	279.345635195015	302.298919487137	260.577558231722	288.880789073581	297.325956441573	318.666259223745	308.267278620204	287.653949054314	315.360607323478	286.073063052168	265.605122977289	257.883829219083	311.449015589752
H1448	0.42	233379.6563	509170.6927	291.128215087043	321.005438097133	309.695405674939	268.371785670449	299.977447904231	289.741953395365	318.407947316248	274.70888293205	295.314733703422	312.463424130009	283.364776636459	331.315511722593	293.604660243863	290.662212510697	223.681565890374	276.194917704901	327.19110955371	298.849553561904	258.160378180481	314.653144278875	273.552028699321	330.963726618502	332.759168063819	279.067059553748	304.525596037182	287.122449281092	305.904449207002	245.584409587271	297.536213737248	323.68441591018	254.698441477173	292.310170327364	296.408482101955	249.042525957057	308.464251581111	292.887115620612	275.050619210684	267.58690156303	275.025701555273	358.765359663941	266.549054227057	244.994425376478	266.652469203464	282.778690182208	298.1259628139	264.829125630736
H1449	0.39	233579.4413	509169.7835	290.879607283161	290.865613576265	269.302444276204	288.422987623587	247.697414570553	274.931734022512	286.942614456484	270.20466374297	287.64069374589	275.141090742242	258.680638224749	261.349041104413	268.698646985014	285.526346470908	298.620717099952	252.265842718086	316.678554244393	326.819696799686	285.428551966528	256.904722948525	241.037798174207	324.014929184578	254.219468503255	280.685267994846	302.170025751853	295.459325964446	302.056285013609	326.248131537568	321.976770870026	288.298580740622	311.351263014243	255.495884486381	304.570275457811	269.788257700678	274.883642211192	336.479691015069	270.733022086715	263.528348591818	239.835745609026	315.938084194744	293.719253381587	264.037901699514	261.69826400026	263.925377851303	315.48646121248	261.968214084145
H145	0.386	154833.4297	493531.1285	270.619664534741	258.88121282214	326.820172255431	310.660573372062	274.361964881743	288.20393551051	281.292595617343	322.447079567905	333.287896123304	260.137596951946	309.497381435647	322.753275525449	260.666825112126	295.402237889064	291.531800156555	317.587212341975	268.36153554482	313.75967964199	295.112948970116	246.094383101202	257.24330967895	349.686639713132	322.277430156919	325.324166974085	289.424783426736	300.432767807746	299.723346033549	276.190980769431	295.130644865127	278.262745632761	267.302086264681	271.164101539707	283.00641813644	272.788173978863	271.139779394788	252.142926560478	334.185498123268	289.639308064823	309.10464286682	319.596787788113	287.209343473838	282.577785927389	266.078224067492	323.78219175018	292.132629870732	294.866074072122
H1450	0.394	233777.3125	509190.8502	258.009356002501	255.462062090474	268.682557794913	218.060791705515	267.781331629539	258.221640106187	269.751023492031	226.711446085272	276.646825345281	250.717520683782	247.1396358702	264.956070331934	249.398847141323	250.501130332652	253.042785893694	258.742313240669	273.511936257305	261.753532717606	240.584174061902	274.425434578375	260.84294152906	264.688684224539	269.901828355262	221.607414143925	233.881679042648	228.611426434306	308.711931574474	250.552814448054	221.491860427755	243.564524683321	250.152751313213	262.235714527106	268.468266933876	230.202816248569	262.581316228446	254.763399496146	253.545108862162	231.543071266437	251.313567573278	265.798079788172	228.309133272176	253.746432911736	227.786414907789	276.946838045994	233.606727066296	205.271990305863
H1451	0.402	233976.7703	509194.1606	508.186062718729	472.844115339912	569.790849221242	590.473974594824	506.536192576745	566.055360527709	485.353114481605	502.671330244647	514.554434210922	497.791880059296	573.758790842549	522.64469248436	442.936323246354	520.299298046853	466.149027035608	461.78707461591	536.388256124115	531.853411180919	490.51633726724	579.002915547686	565.030560263102	523.295618179198	464.286661778383	489.775557506847	452.864693209441	504.398818887131	582.430258246013	482.418258525555	608.668535699859	572.635854989595	516.173452799888	486.51618398761	542.80744430546	512.909109995016	517.594501540832	493.107677840223	575.227980862768	453.943458846762	472.627529375046	543.275840003669	530.627612898728	580.260428806759	483.907064142953	510.532991036801	520.344888637494	517.317782220372
H1452	0.394	234175.9369	509210.8988	333.620551451217	388.443829895807	369.305231636347	354.863089279371	439.545996865206	404.867613465824	408.443205971993	388.316436185028	400.00635361023	358.286561255697	332.375342990117	363.468585230406	352.433248860372	402.652366645179	396.681995352211	371.803539112883	378.013642115935	369.132440803034	357.000467762763	353.483172034159	357.925638417444	415.608453171718	387.065545526179	402.328771406087	389.663903862767	347.371023302802	393.64701608223	384.065770896943	389.722832834199	318.647017290982	350.063821048475	359.94742024285	414.792138872012	379.280687952758	357.257354759636	329.732676021746	320.460827236034	364.25399732903	328.877456040429	320.298031709931	376.909114576116	364.374747582173	397.277523437363	371.171325435489	394.510690708218	383.385370145189
H1453	0.394	234375.3257	509226.4171	286.765835560029	299.69903091846	353.860976320024	294.17716294281	335.196620973765	317.267613049166	288.558374155177	307.27353537583	322.560225341748	271.157793968689	366.484544761409	301.135314353545	308.606356456554	315.603129218804	319.43596849712	294.045185840954	311.289644415395	362.5888486639	310.333240880962	280.674080477954	346.966782117855	320.879841047747	327.059345437948	360.606137070442	325.450870693502	329.774195147874	363.024661295645	351.746420825753	285.290246391024	317.448893878837	301.93319263845	329.266878844729	302.348954684335	321.399851865333	335.858142759408	303.758948745169	272.495455322782	328.575897532363	298.885263063053	302.268505800574	331.339851465582	313.029276294613	326.143673350426	309.247138809875	308.550482828056	320.189044194373
H1454	0.392	234574.2876	509242.4021	234.324852390296	251.257986583934	243.581799007465	194.448714589257	247.39883286836	212.095490525994	253.092984628933	234.267114209676	245.500815665187	220.411930124158	253.2558334375	258.627822187927	203.664562050944	213.943206013072	217.142375164762	231.8879703169	227.961438381785	207.409328045192	211.559713195453	224.812422750289	253.525975336226	196.522808095475	199.693065363461	233.984907754023	215.372519631828	191.460370808585	246.099196733464	222.021479354708	239.483073001196	226.173567698911	194.321251853617	209.605426743734	209.095589207203	186.341138568455	216.33642507018	204.201510430273	208.001754484771	206.757835810946	179.323671112611	251.479759715467	209.100456721039	210.815808604958	218.048303712726	256.706473119158	231.915366128876	204.91162403469
H1455	0.394	234772.6563	509254.5234	375.59103718305	370.45543424893	369.046339590496	382.367449568271	404.166543009357	392.247145820377	331.643377600526	366.065403565875	370.892119441289	337.071350136893	400.193006238842	474.639903557329	404.709230257495	340.489832619675	358.952643031812	387.154909554682	351.671821929349	360.726619254087	327.676380084326	327.125433860234	365.997541981846	381.077223857804	417.013103431189	279.24736940941	347.276655437889	318.668021350313	424.140312578055	319.347378616279	436.775506026886	388.404577728427	363.723716891156	329.264211526877	353.75566633828	306.011864647584	363.795689918939	342.189602996728	367.590662211354	357.784020905692	374.299458261156	434.591544474385	376.320552034582	347.098081260661	376.434003203579	352.034575172199	436.012739170428	342.253360665156
H1456	0.412	234972.3858	509256.8347	460.476748556003	421.826862358602	471.692504768783	459.313687610793	476.462714283717	465.272877120883	502.862012210757	462.757180243969	469.3201488062	434.31825698571	428.181467164254	441.976106633318	376.131625082223	473.581967256169	456.295810383613	430.931383541542	468.424428245025	407.183582942049	430.928842592301	436.985228887735	414.246195939825	421.136830975349	450.29444256423	480.926011485894	487.292284503627	463.750202493486	489.314373393276	456.99091900161	469.846711149696	462.803319682467	467.771473010754	494.697294346377	434.758165281584	463.368414942694	412.477778552511	392.120408789462	447.973799866719	402.148381014368	409.501460691204	469.608526534724	472.570780553251	416.162181251063	517.088256474847	497.869352885593	493.378510828266	416.186740501918
H1457	0.41	233001.966	341819.2308	328.446434865769	371.774100085287	329.130914385737	300.558243955204	335.923313580209	323.742967911368	350.84487864866	296.227181434822	333.291249125921	333.202984779064	327.079362779836	346.215722587788	312.997873419106	318.916353612129	332.668156214529	343.559970778968	320.27607958659	334.285622038795	316.16124002282	319.072320358214	338.46093346268	352.06393582301	343.122111891134	327.034414437438	366.206030064194	284.361701855106	368.799682773904	317.291574130012	294.501040024772	295.402819825916	342.498074553847	316.984168547597	355.031750845594	325.09616951672	345.283348529303	357.282744079958	314.193253304694	346.877691491324	333.929419924167	340.424704779802	306.839307382538	344.184144167494	322.026957510703	313.117102329992	355.658863866807	294.275618879749
H1458	0.412	232801.7746	341799.2842	244.13672094717	284.530664474302	249.232256596018	256.906347311277	239.252719628429	237.014793689904	270.875615586574	227.461181179265	225.111977228312	244.555879986049	257.178233032881	265.832343515562	295.484605261375	250.632435063093	240.467890876445	269.158823942872	277.733351787862	238.834630353304	241.769461749764	210.568662483996	233.901028727344	251.617132030457	237.301946882458	282.035078158444	243.869350503031	232.189750053882	276.909351891495	230.369506682001	242.740436550491	247.45619732835	215.432468263445	221.194554320692	232.287367640204	236.71455628149	233.177924546291	230.414847060677	221.095957496314	247.910059192763	230.099515776206	264.57994085092	259.664033166412	251.142606270008	247.489911925136	242.503893525849	249.804590921285	229.847494123005
H1459	0.414	232602.1177	341774.6255	272.632613364626	299.99851741022	287.466570301383	260.676971583371	270.951502221574	274.17439342649	316.009170497834	324.506788272941	281.574384494801	285.073926318829	272.401440287868	260.794625973585	331.786727556248	301.388447300107	294.309632374262	284.439198313525	309.499749280004	241.159387664337	253.140710600199	268.998188439169	279.831746723173	277.97089549269	308.77022726638	257.186116587259	256.767882321295	327.172448589099	290.260116825149	326.528454315112	298.038562202674	308.953181592582	244.364500290197	329.401350435201	304.895396106958	247.028427604368	255.034989464888	296.277471365059	308.529246547423	315.17294106111	285.783442281298	296.668641829187	296.757518362572	281.697834420974	253.674545024262	243.735462631406	265.758203274775	274.903726633553
H146	0.394	155029.4275	493488.4088	491.575083490762	476.922724301257	432.142365335371	418.464138744131	413.095251717375	421.878372856489	509.609123142598	461.703761600166	410.454400418773	484.301623436933	532.110755332818	427.901317921447	472.74753551938	434.826129545089	422.664551413683	392.787881352658	441.659378462492	418.734808115376	466.43787619337	445.517487038026	557.252079709454	463.8256218445	392.383140552233	460.598913920324	402.744330641285	433.569841929409	535.728112740194	408.545997765192	390.643162836326	486.70491469916	421.539796549139	527.896434765108	509.34488355991	408.214697926067	457.830665447748	385.161778856581	468.501826524728	431.649782725386	411.981804831476	433.106289003729	479.488274889158	495.135980150248	460.771178982439	482.243641972226	454.318964524106	475.78651624683
H1460	0.402	232402.1977	341745.3262	300.775545081135	295.507796785758	283.374098904319	272.296613594728	271.417872134377	289.474942837995	270.247352572307	242.180319034192	334.9896683896	246.733482846585	309.564155308925	290.016848127955	263.858234720091	289.117612788474	283.00202817203	264.916882589482	276.23887215805	301.59554868606	264.396157602265	235.009585918253	284.90635248058	305.449792045938	266.99029248833	311.296024765319	287.620590800708	268.12597740597	297.259456302732	286.147605863955	254.794585895407	314.973923021114	299.853230824769	272.078085869048	288.927132767431	257.635205362578	323.926175653497	251.092413037781	236.704560908231	284.576846687943	270.916701854693	293.259314395878	295.25400791376	267.030041684711	292.948766427922	300.170680688268	259.229690425194	249.131208900415
H1461	0.414	232203.4218	341717.9119	212.246429887812	188.701212601404	215.810238882518	189.267062860672	219.44709974243	235.55905969123	221.50257650985	190.699298339728	220.624290742995	174.385276140872	205.014245085056	218.786303496049	176.518071800038	178.368581874318	183.192022720282	212.370794645196	254.056336471517	223.53002833789	180.164777707734	164.0590304895	217.521112713462	202.159460257134	202.46873235584	213.077248125166	227.040312743912	213.181780765457	219.922576389171	193.725396221377	188.983108297329	202.352530871054	219.799423780901	222.818485149625	206.606407968482	219.25780949338	225.019841233009	182.532384170343	174.956727039026	199.953695999029	168.222359522401	183.117531603255	197.219232585097	214.95334775826	193.61703101277	219.312031151461	197.828383177142	203.085638152598
H1462	0.422	232006.1682	341684.8474	385.320948949022	413.150392141921	410.667592222633	371.048545503891	387.506870774177	417.484028411116	403.489516428104	354.634905459095	427.037760058113	339.985263866749	403.047774851782	413.829345831813	399.200902263241	410.382139114225	390.060899317866	357.241543216068	394.626111204305	391.026147491111	391.63967236757	362.992445079017	378.942565736791	428.840722160192	386.188337125461	402.352948882183	406.89946590071	348.471653268354	449.450550470213	365.672640584691	407.836274183305	407.148035663762	357.983458299515	377.008788435928	378.938152365874	386.72640217445	444.245438304506	441.138837085533	369.286761684615	404.381773010383	430.4856286189	360.24051516621	430.391262021246	406.342416247872	372.331685551523	389.985448096733	389.200913998268	355.505699280457
H1465	0.428	231410.9848	341596.4555	307.933636967632	361.630865659702	351.11236427189	335.600187405463	362.099390232099	317.658811033167	341.018077863354	348.773869116496	394.5632986011	310.122479835939	386.645599893967	355.214985950965	307.671621722153	361.672233773883	310.573182634964	357.661255674785	314.523682077278	346.259836804771	377.500482674393	305.62556065501	344.535519939782	321.959029886915	344.976553103022	342.535662612739	345.545514575317	275.732093913773	360.408609716112	310.744720527843	325.496002187513	288.271921168013	356.754004881809	301.256031278429	302.563644765274	308.544009645669	338.447461889732	308.045955278619	336.769436265837	312.33009773137	400.894866519697	358.444052633744	321.697412977792	333.028593149115	370.207150378387	334.668697592594	345.087655212156	340.295702958654
H1466	0.412	231211.0884	341577.8202	183.714061615727	203.580898530225	208.490720095018	197.129092114593	196.256438402948	191.605239543256	167.679912065195	212.862180994352	198.813981670804	209.716583925859	200.996339456572	202.997024018451	181.999870743386	177.949330439934	190.599856010977	210.944259561496	191.70886864979	206.843734484748	171.532609168775	171.585943419162	192.775458919193	201.432813053669	193.325273972029	226.701554635521	174.430249247003	161.824530623008	193.343958641017	216.3327013556	199.121895585839	196.110374425605	180.920671723072	188.743741258659	204.29632823465	179.698418648537	200.580043235434	195.932979964037	179.687101555011	197.318297136824	206.873633820485	183.6284546199	189.573193244429	186.71636280717	178.734526217214	213.758958812567	183.086945792313	155.902534107861
H1467	0.394	231011.9332	341554.2561	371.342048444615	453.127728262895	397.82057713223	381.551483255207	446.069480165347	405.872500300902	443.901849121768	423.425558852146	396.516237311623	341.35429951185	489.450997168322	384.289094750883	438.396323251365	415.086527303642	423.027905684241	382.825097331663	457.76764748779	471.352656950144	439.266732831648	358.893242077154	400.749602180934	394.650032927386	448.860642852906	443.150004009842	458.566977023484	367.12418700603	436.226630301923	445.411175139587	393.312983381548	411.310375348211	412.509680426764	452.822688515782	393.083623053965	427.692911945531	410.998397923646	442.322599061618	430.0300155973	446.232187396238	471.785844578162	392.181936446301	433.937214856285	398.479924156538	397.990068590404	457.386848797642	395.420957543754	423.823088386534
H1468	0.408	230814.3465	341522.4712	197.186216582259	191.670337199238	197.605262270385	188.45132918672	190.545925141976	181.255418110052	199.236240218979	157.310439723527	177.738516240987	166.076446424268	203.382680130148	206.671449720024	170.229856135481	173.036713129411	164.545976937938	166.818743061033	195.150116587093	214.524945627837	173.169084912361	172.070019155095	165.436663144849	173.757632417797	170.851103020563	194.985781443415	178.335494391586	171.804580377351	196.080724131465	172.028876354806	204.580505726618	185.086899031443	161.869769827904	185.743124890144	196.645871702834	198.460787138636	182.219452114296	145.890578843857	152.746215534927	180.586777061604	187.520495588314	186.273896756803	169.845265773793	152.781705255368	179.015863491162	200.213659111978	174.307617559421	151.163598257992
H1469	0.408	230616.1166	341487.9428	234.517106025481	264.713025671159	200.629642777444	268.305115446029	207.296737765648	238.979937554258	244.634500500856	246.004867447871	228.727087254236	243.213774667623	225.879165893228	251.844797972936	247.607411922079	246.06694959448	246.098057552298	237.203417919303	218.937683230124	263.338937714183	232.941912763615	197.608002683258	232.97378145131	237.353855397968	240.881797689981	276.557185136201	229.944344753142	216.85290482869	243.113390829286	240.439764172084	243.710593321432	242.056322522026	226.531321953342	249.261538570283	222.040039737772	229.636143545248	217.007632629016	217.190348791813	196.157054232772	251.242239116897	241.283383811572	204.845188670675	212.120493808819	256.207351343325	238.130594888935	229.774480300567	220.902682307596	236.575284287237
H147	0.394	154439.1558	493605.5746	318.469744366661	353.240792192667	345.49189589427	328.997341108348	331.139524751283	323.14815015498	335.75075878732	300.013990809789	319.021503500946	294.775985021931	330.902518085064	312.807467839576	320.575756825849	320.796225762078	318.850223304075	280.666214263463	339.544607675918	327.836111454217	316.164510685801	290.599427135801	393.886328808204	331.40356179804	300.046433061339	351.275726610068	363.19456266445	315.313806390151	372.719436882889	291.535913065966	300.837965856105	305.592216832714	321.205748753598	285.839267777982	308.814161449479	314.661531590654	339.502416063924	263.67596582057	304.38009873109	325.970326070367	338.14569933635	315.629971181159	359.251477984515	316.890191131634	354.307144744183	331.612038153501	331.131193498106	320.405084334128
H1470	0.414	230417.6347	341459.084	258.912085311013	260.549353529836	238.552329496218	228.839914054725	246.230406872985	283.31179387217	278.997725087789	237.54730307543	282.33683412141	217.789690185425	258.350462940042	246.130985242596	219.040058717044	269.424714083584	299.500034242043	226.00972130869	231.14937846669	241.241178810287	229.256369789909	216.23785258404	249.796344987224	245.605414693865	239.568451271797	282.676117514762	209.889263993145	223.835924684747	279.58429853483	266.163014368525	250.011162346765	287.25429027749	261.912959543659	234.97600422742	273.016371752225	255.624185999189	262.542857633639	217.224444042911	222.685956914555	250.396254768729	240.043605774342	240.612003361361	228.446333643886	242.637770664952	230.055892142454	300.221930499162	268.413488454738	256.05222264274
H1471	0.418	230218.4612	341437.9436	360.440110620401	408.695820109896	325.700735439506	381.753637231589	344.255330132097	384.730506709729	436.659828751138	346.823810047678	375.188177094904	364.121239117542	396.482982721564	387.599385460428	345.381245232063	353.237966977639	346.047301273831	380.343115704898	324.832400114447	377.786941583213	391.695297239658	349.875026130364	361.046445814218	345.825228760985	373.282410261629	395.179026403471	335.432119520159	347.282121989151	357.406051957262	353.17185546535	362.633335666495	320.1403024654	355.391205416388	378.593980695143	363.728257801328	377.76843916028	402.808173517197	460.875490825851	373.493240921894	372.946233013286	361.937826588218	372.814191343287	361.877491101273	341.408503468418	345.625002908841	380.272597935301	386.075890856949	351.905653377552
H1472	0.41	233249.9848	341718.2501	450.703903486957	518.16361613515	428.24981726793	400.579990683286	434.031606060455	531.575696619366	446.718943023144	402.362895907384	432.718324746917	412.960462850291	504.518546921955	428.81130886155	492.201775898572	454.834607550701	408.737359890243	408.223970865844	429.930462525622	511.573313524644	424.33599185191	407.731087434889	447.716084097139	443.904275114611	420.843207126456	428.762902075381	413.471570209887	396.864445445472	493.360603083853	364.923862271793	424.376110597246	468.656050391525	472.586808312632	376.67200425763	461.077546610032	403.108824135421	452.283767697661	451.626569946939	381.081449165647	439.520556746376	405.627645972224	427.365469615649	425.920409605951	408.435641768573	426.807039130854	392.09489620381	460.934837401554	430.206029799967
H1473	0.414	233070.0145	341637.6586	379.412202932691	358.16055846421	398.009008418659	362.376196112713	397.203572735735	331.946722381058	333.039704700527	380.394549230512	455.330866956942	405.386475168874	412.824388582988	349.888433947397	376.216766741601	376.726368302663	353.5604240582	310.80428143695	344.472927897925	379.752424896549	328.217448069087	346.155889481703	381.164878733053	357.941232117479	403.786761601841	399.09657070716	392.311497932904	332.147761496517	418.883673680015	355.041206406481	377.865830145324	375.064295014432	380.862782220862	369.776695480041	336.156498645774	365.834387297047	370.551077609282	348.156232942513	345.325790212814	398.808838535025	325.416729206072	429.902867860891	349.951146083014	371.563380173843	366.630605422211	382.432920473709	446.733821124645	314.508725163193
H1474	0.394	232888.5152	341554.8352	250.488426327827	261.340399012323	267.295848994056	293.214482357929	220.31087114284	293.445068411802	233.560992487789	285.558016253553	286.273565293115	235.790711294454	245.463160564879	236.729349356324	296.646488452845	254.065757501665	241.701925246868	256.773400345125	246.538761886056	221.417417208818	234.526113801532	245.261950510765	266.997917607954	269.938635640985	265.008641128359	268.738397425633	286.927666062963	242.214679411707	249.014516146197	250.401405315796	248.229260696088	308.053872644743	265.967943093849	279.950822564641	289.345278836698	191.526587033332	238.870073496357	275.656871889922	247.260248664534	219.365258486708	285.622536028296	282.722676392829	262.798773143575	220.610319670656	259.72129778691	256.344057258382	280.301503866105	216.995247880142
H1475	0.4	232702.3753	341479.3183	254.80887230464	251.397058884557	282.687200123855	248.02711218458	255.136985092909	261.017479443875	244.925120609073	245.5646793017	241.742230197496	272.370919836056	271.401946182696	251.389166859984	273.959665267925	269.035278244431	242.856790782738	268.561153273991	264.436628979207	250.051998512977	270.28063433488	243.202830113327	266.363536758545	323.607945467082	274.628903748837	308.646771325727	274.812908635293	235.306987344696	280.16228917254	248.571608235132	266.658506833587	298.103804851456	254.450517631327	290.478428633836	253.771405437821	235.538562068245	244.007798495517	275.539372174761	238.763219988832	279.996535469939	216.469908449792	284.519113269144	249.869280417967	249.325993454823	290.481066236331	277.481497412336	277.208355769823	262.601586334473
H1476	0.408	232515.9689	341407.6441	230.338776455837	261.787265537002	242.888800129613	232.89475578693	258.520806032488	264.536604497606	254.69957452363	231.547324478444	216.915211653971	241.30946768213	235.349742542749	228.862782499258	230.062679642962	270.065299236801	256.379005908055	266.346406867019	233.391545876759	262.376672691722	246.930405441087	248.197779043623	236.551657195019	272.04677506608	242.283780092249	250.299734323313	225.057513215807	221.92239550543	243.649878306611	218.062896746419	233.996119803583	241.220901134673	247.308096213789	270.192474333366	239.505416603862	228.659083192382	240.662517083037	252.47757349107	221.710576820181	234.251188830362	219.554101340028	234.552645343145	232.14208670933	218.598407438952	224.038782735227	269.564850939108	241.547975971533	226.468259316761
H1477	0.418	232335.7719	341328.5571	285.774630058308	307.008134526085	293.178966597484	284.961423033012	288.819501109852	301.328342364763	304.580526198189	278.619491842671	330.072907034382	298.464305545116	335.512238262195	317.12957576743	320.98099548376	261.723079137407	268.368161640166	337.384108072564	310.374214564649	290.784893165524	263.767858910825	261.170872678518	273.94793387844	301.851008308273	298.983580617064	357.746045791909	337.51088455683	310.878690288336	322.405884800563	347.279728126689	309.895454373582	308.312244533152	322.998169914548	346.559071455505	302.213515958018	303.687540663591	341.131593038722	285.170550881608	292.935190549697	322.01921436006	307.02971670178	326.804910732036	315.89709192415	317.76689756297	279.676390373901	309.182583009488	289.100678778239	289.278498359601
H148	0.392	154635.7801	493565.1333	387.808111970692	359.968063370639	348.710967080126	364.962322216705	360.524996331047	365.96268157902	394.822883718769	394.778439393114	398.896209787597	349.727109239505	442.153287662578	351.20770783667	364.947267458381	429.149471951107	462.454084984163	373.246144871952	352.090454250272	368.543746422332	333.576603194921	363.527074380068	396.212139627115	423.0798376291	345.069645845138	441.46020327877	356.198468862302	379.273266683702	402.068938122774	393.605996324732	371.036793032472	447.620785189522	341.203068113737	369.235505508652	375.019148024712	355.937975353409	393.459101856983	366.860084324173	354.942089631799	365.309422355736	295.82765763568	376.946901867313	370.120189119116	368.522510983775	415.022126447404	427.776600958584	386.192638001669	401.18780996403
H1481	0.394	231595.9745	341022.5471	296.694443222812	282.705221291104	321.2095520726	287.774377288736	307.589465154823	358.879660633808	326.792670463589	333.345991556649	331.915446205756	326.200114725316	340.872400775714	305.44822531695	334.621183792935	284.723413462327	298.961342349025	314.97378981741	297.501665023923	298.65879718876	320.298556550672	306.800007077949	332.570161567527	319.687647217335	300.148338275481	366.46611220702	326.024782598076	300.430079520605	311.791219377742	318.581525637229	303.222696051259	294.562784259318	301.086681221818	306.107640129095	307.524135731406	277.396033397764	317.839641014626	308.332826943234	305.782692508351	273.478218921116	284.828269853426	320.269461692039	345.720977909576	283.948545913768	269.401502064965	324.97323700526	297.814186874637	323.904726893817
H1482	0.382	231410.9889	340943.2554	428.71433846681	465.531939088957	394.441462546288	387.235210333712	390.702950976089	348.911314865358	371.755009153483	411.064343933831	404.896675283247	395.32237695622	412.835474397116	388.965396189182	441.455545972949	415.814779593908	429.665487947515	429.772128705306	373.136661960162	341.197344838932	429.290355889021	390.679870175425	389.423826247754	349.194237725875	384.798433225985	354.090415665159	404.971562761712	452.871859726389	418.060459726309	381.968786291086	419.86506250571	462.21912917368	383.20219683514	439.234906914187	387.399157436526	412.971364901878	390.241896973001	372.58011944937	377.048900887595	425.959987373933	361.239062135294	391.267889201922	364.755553684883	390.249264074057	465.577834939616	426.346093336061	469.494854213984	344.537149200267
H1483	0.378	231226.4187	340863.9277	348.391720965748	302.355520508879	342.517342281627	281.528912048423	307.784487314099	295.098337814426	334.638578832347	306.422907883197	349.501001464213	289.991683583145	316.606071343865	346.973563320528	265.492534976606	335.085869475177	283.545921446101	311.614456372384	339.397600676684	309.131830997143	319.329638464233	328.368913742868	314.921912350089	302.604484417327	287.360037142118	339.047050937373	311.139136972131	274.93748504927	352.888429151788	298.089590032023	305.128882404885	321.437593843945	296.872202498428	286.552908918623	324.287655466446	296.908798894976	266.710185652127	233.713169893952	302.856990664686	301.016945625859	324.877515464657	337.480322843846	275.231427254847	289.047764145557	330.407714131184	323.914920347218	315.306933411034	321.112743452566
H1484	0.398	231050.2607	340764.4607	230.096436375859	250.757938215745	248.457673492245	217.651034608617	252.419710282298	222.792488503504	254.606105812969	248.546723855776	285.436637694422	263.043166320607	264.121723448187	264.670652844573	220.609206332577	225.570306670542	225.576025919458	242.699256868192	263.519662067291	231.006359542663	239.655560463108	238.726833038682	234.787542185301	250.181570733576	288.87837768411	274.769752798851	260.677263050109	277.237283437524	267.284955183899	272.202861462772	243.994011816391	259.439877145987	244.407785347985	232.51746088244	239.886672561418	251.115836248845	260.804924420625	213.485460201465	249.831281976404	250.774412166795	249.686938051264	245.791712628318	274.092088943952	260.527678673935	218.760473559863	270.11679349722	273.56035698234	232.865369497461
H1485	0.37	230882.911	340656.4976	271.889913797727	276.277625257135	317.713862549014	266.793361377619	320.047391262002	240.129804744268	275.827444141657	283.173374739342	268.600602784412	270.080618387126	358.617643209647	294.304299577176	339.015447776356	308.042857865891	261.59202712482	319.213814420228	279.171806008364	265.419608175636	302.450499247365	284.029249893251	264.645410930304	281.206274666543	261.366898827685	288.935405040472	289.746839472035	276.604840098634	303.121358089115	275.209187743145	275.610618783249	329.216283643341	286.215802398635	323.268900084016	260.473917352511	266.816964319955	282.224861043104	302.855062815855	287.732266334505	291.376822339203	247.050536511283	278.603914553077	230.614942101647	251.396752277369	244.373688981311	264.829707156838	357.518552455567	301.795790576912
H1486	0.396	230719.4904	340546.0376	207.243910243442	280.003956973569	242.963577082323	216.538257352618	213.800121391375	250.503563752004	224.974811743023	242.199406564007	228.320638866134	230.036071840076	269.686707193834	244.664734987334	242.346221753665	281.414850796081	240.809170644215	244.596350261362	241.108356577104	265.7686721734	242.059195412696	269.049369959693	221.35722713848	251.194555846798	241.118194086687	259.199365346527	258.551050418821	250.242144508215	271.825296656497	210.271103554961	245.481107256256	250.74684422183	230.774947133852	255.775305281483	245.245164052739	229.8774002951	221.206964896224	218.468590442843	225.096166109479	236.811783660176	254.215681791715	246.100148185453	266.57187646487	245.764911854243	247.97581669717	234.980091923475	252.184965163535	226.856786425951
H1487	0.39	233265.8165	341606.4692	206.646488265246	237.572243350955	248.992614376015	255.899500598789	238.851484875659	261.741658674682	211.73027961312	256.385565044176	238.856036797924	241.483062413968	244.223470384767	247.298152328685	224.079939924008	238.616537460726	258.919966771894	266.671852751712	241.411192452283	256.871981929847	225.361814666176	227.157369718994	234.370027702137	262.5289622777	237.838181368986	278.269027884693	226.876028425064	212.444413577436	266.412944142678	271.216059066434	245.94020024338	231.084245830445	208.397624989608	254.91449522345	241.102645305549	238.031874287252	235.063264049138	223.801634834792	230.482133549369	216.233223278789	256.900345119148	251.92958625623	244.492608930278	228.840568654355	246.290083966984	240.270986984636	260.263942040777	256.924253851131
H1488	0.396	233226.7839	341410.219	202.944955760565	207.513306783409	213.308674947927	202.973150511444	212.168979399777	211.680349149999	198.084231503705	220.97857968444	214.977941789627	224.788973110505	207.924100987302	205.646621352036	212.726175353919	196.169373297504	210.97125421064	215.955953652175	197.787811417446	186.232293813172	228.360841112038	221.392744057863	215.803794013852	189.392008276388	199.807826944263	200.039789013713	223.489820597244	188.98331739289	253.544784925607	204.743290652821	201.407515568032	209.311006711364	232.403596232079	210.900789255068	222.266762461336	178.941292778126	214.016531658706	229.896882553459	201.982143794777	213.29151086587	212.770934976837	235.850368004533	213.833083828132	224.916555264616	200.813079978372	197.510335101953	221.476033075677	201.143094392969
H1489	0.374	233195.0189	341212.8312	281.101812068012	277.697323627341	318.582343996572	284.379172541048	270.776151321953	286.792374120778	298.383973628047	263.71955802717	299.235689944145	285.139818754356	330.310187809415	302.739739489958	240.478263739235	300.808416793978	289.343442675781	286.954601262777	298.679094543093	277.333935623114	303.558442755856	262.239527790431	290.915721193701	273.251401782157	249.441148002196	318.662818541589	315.22006626392	297.201262486401	357.931390311009	274.63862590028	309.733745273386	285.210629776672	257.243638678333	251.15311777702	310.187252347716	281.688709788674	291.180386897158	281.814261406502	259.571432671125	270.903639015505	293.293298747665	297.444871972685	300.238157282528	259.6092426653	247.550591472017	302.144614397202	273.093537452623	286.828311996486
H149	0.386	155225.6531	493448.9359	360.374947186562	419.895392810339	381.611603771934	419.156540975022	391.587022031471	385.449690851752	399.264540159378	354.884403238967	414.104878929896	372.370841444612	338.795855338051	408.859348382524	364.863965711165	346.502817447997	426.55742240257	401.872725585189	375.248091901198	368.739836914798	365.547960747529	358.947751035275	420.994705669496	419.785230112219	401.061884238434	373.656530486089	383.114963783787	392.32380402102	352.909255352239	359.490633629918	410.804770041686	344.194931948166	346.513328878392	376.747908297152	371.766162911551	394.671836925732	370.943296069324	404.256672568155	398.62305943174	409.561770077196	381.731552867919	411.96582053789	346.299089925053	378.72941074319	380.711186732005	420.010274775378	442.949491129876	370.328650135323
H1490	0.402	233146.3122	341020.6157	333.137933219934	354.727442884368	395.580055664204	335.35014262407	353.799252590254	334.599682293711	335.830087123241	333.642412703959	350.709932416077	329.26904948971	340.068364495237	344.392685567954	360.882646439336	377.626732068091	335.367473581588	354.579543113845	351.331668821717	388.2294286722	340.211830192525	341.893058077639	356.454311794811	401.534143745203	374.172381204186	356.050091458053	375.116479234898	341.212344985903	356.218198084635	359.080255025727	321.255305675764	367.037683385413	361.578360748595	373.590759379646	350.920512765043	388.877578033612	313.145056573385	347.493298316647	327.555099689399	338.209064776965	360.003292285734	345.07232355726	338.436066050982	355.45201015031	358.547767183214	351.779821570581	370.961806849542	331.214584442076
H1491	0.392	233101.0116	340826.3649	425.833157071938	388.411971139246	339.166216716835	382.337662580666	386.015859097837	358.161093782422	364.14067553884	374.420211961953	337.942903023811	394.227568379732	367.558201890934	384.973695123172	382.935268893713	354.335006364214	417.965895631962	389.553793590848	369.13902165172	337.975437795164	332.029353610119	375.269034979534	330.292488699416	387.658854385568	372.227806755096	385.797499207075	394.759015752202	334.016355075778	385.350584714263	406.218055880744	360.870296044491	383.565325503636	427.337295242943	419.559252335643	361.897873830934	363.43133501785	375.582656540078	390.757964221786	348.53349734794	314.872308327484	320.683104454801	373.984180916075	374.204964064318	380.566053619357	382.599435708856	381.958970948465	397.831800230075	369.116644075167
H1492	0.416	233055.5223	340629.2754	213.844467813984	239.268510546214	220.890770875622	221.826664198447	207.106936657674	231.254550035013	239.655848410846	230.299078154849	251.78413115199	222.152846805895	213.389250673174	234.095087675038	247.022864620835	223.076324890431	246.150972424296	225.483828500074	202.743855344245	221.919403071221	189.084756551987	184.979890859322	246.646597127681	215.959704462705	220.246052073568	228.09116110203	224.275289400351	209.483649216396	193.720938263089	212.637856658519	204.450873236849	232.743829352334	202.130185854174	222.043851163351	237.120592947194	208.438262817791	218.633979407891	215.846336462333	212.678689144396	228.394187004088	221.221506422219	235.684760378257	220.527136502932	220.233954665085	222.204088880006	225.381934934843	229.577393615936	209.090823485019
H1493	0.382	233016.9223	340432.0169	307.648670394671	342.171936502666	297.347554659756	310.408249101476	335.669474612873	325.405224324073	335.417860898793	313.824054929525	334.958556299781	322.15558737226	315.72899365511	298.021718362189	363.756688007961	300.829184569849	305.435923374581	282.640316778586	321.75582463008	306.255173348293	323.576590525784	287.412222165185	330.599404655703	351.177689719	296.534419456479	299.558961796308	291.277716763324	287.781300406947	376.198840736664	279.126910336811	327.055092570233	365.789384207824	309.356004059871	296.836422086487	315.263811603787	301.346692550856	334.332449126873	315.997017834234	327.840552613626	300.607935273075	312.407406270825	322.63180842701	327.543388184554	303.409834157215	281.054673332735	295.652414615768	315.463759780618	364.700225151704
H1495	0.384	232943.0225	340039.3761	420.584288585631	455.981908432507	449.569317536761	408.298657298148	388.717432985892	407.768739753615	384.256423764437	413.529186207742	397.646041718721	422.378721954606	379.834805875985	357.289555264533	392.280228925821	388.472719610344	370.04673784558	400.688710993364	467.350083913127	359.520583435309	364.023786050326	362.434751416147	448.880340182684	414.354341359388	383.338935121673	406.470568486696	351.416938891244	380.492275422954	415.799537167906	442.759092903401	410.853071310404	474.151704776453	449.792892262932	426.828930015047	385.96454945761	376.937085464323	422.466744319452	409.008167049239	381.707782916936	373.100282476851	435.620671472247	351.983618527602	396.209236638424	364.874107378444	418.850149057632	386.530108628552	390.620396603797	380.961936466917
H1496	0.4	232913.9437	339842.381	356.079945441922	362.760875290307	364.154487140411	310.598616486544	345.244992046405	345.634828344765	310.608785420495	329.958290549538	336.257645332431	333.727004429511	314.718162293069	336.286259894922	369.079063368859	354.081885372296	378.867516684579	309.092222172492	337.345373176558	368.53113158796	312.194991991863	341.62943789268	343.751424181331	352.397227005019	326.50999955665	312.15258294818	330.69164011766	320.214719291026	326.449276009408	330.029492457713	370.282494612173	331.789904819112	310.225412530151	348.307127797991	310.884347574273	346.457127045322	372.532124320591	369.973586724098	324.334282624781	335.91319246866	290.142268069171	344.933518900977	388.881422314116	322.449657582276	335.41606739894	353.857478883383	334.763053301295	337.747941410279
H1497	0.412	232872.2522	339646.9763	317.904445996241	302.1644704364	300.497571516878	258.453825656298	292.419808805718	288.439331594877	273.473008222157	303.705946974555	295.129600860824	274.318821265613	296.12155352146	281.307242059403	274.091028078041	294.855207911777	321.291238694984	336.925408564714	291.186706902076	344.984705406081	257.424147696865	300.050782941002	280.889830034469	298.116063123323	282.1298072883	299.331587855016	285.96333725686	244.59489739586	278.601454501513	282.206035570782	296.546888134485	297.197918300914	281.832873908452	288.149413833806	275.918820887089	257.16198948898	290.712877516558	335.263799044374	311.282283298212	294.409222081969	282.767651547754	279.923956407666	282.716804735579	268.999316116091	303.996681218289	306.689116124265	299.117039029094	295.584834487324
H1498	0.392	232839.4721	339450.1111	359.956312376901	328.785108660429	388.200964026655	334.482528797488	367.743419152499	387.408077465887	385.412493170064	385.511497916789	387.178128763947	436.054349030997	320.443804475044	486.912303858655	357.908589843055	403.0763530388	352.46701828979	383.281434420988	332.538035746369	375.561563506736	406.084114702679	442.395921678655	373.675544892609	428.20864003811	334.235714971221	370.283492156132	370.472093953761	325.20053283117	368.825858154365	350.115802874445	393.847123279677	379.059277761127	336.796316905424	316.50035203955	366.519823446289	378.347866521638	360.631572119241	312.806534198875	418.221870050904	385.251262574297	334.52194772467	423.051283032859	437.057436953343	358.184034880879	348.068533814326	423.82989554029	362.587701519653	414.388806262049
H1499	0.394	232795.252	339254.2027	388.451168562037	423.484301089269	413.087079929717	410.52924436308	373.850200783726	431.838505230708	342.326593434767	447.616502341089	445.374355125092	366.377014873406	473.952252705648	376.17783483118	419.586812430406	416.446793046293	411.307678952814	396.292757898921	347.060208854863	374.214932803392	437.118937700822	401.768947394396	383.775458041808	437.564577884671	410.891710838724	411.071775826613	457.105536652812	373.117805380042	373.737160782352	388.096852308651	419.193971256432	410.968215888202	379.737876198413	403.514587932831	384.592010131028	462.732260014651	360.897839744079	400.722212133106	388.361836249315	365.181016632169	370.686906431081	410.858781724571	433.114444106639	410.366669749206	424.961125979096	428.773449924641	382.014942165234	392.234134938942
H15	0.402	245332.2356	519844.9013	513.533161104461	530.319373879483	497.686660814842	519.002691986104	550.501793697368	459.870073025812	465.776623080349	542.655364250853	550.880279338234	470.32671998267	539.641391639012	556.558457647866	572.868441355724	508.90976494112	485.845320581479	509.617471549194	440.400696176267	476.410204386731	511.458068471985	552.564673337186	559.445573862362	548.689208336453	487.743130738632	507.497482652429	485.175923123597	507.428536499782	444.112240084557	523.657525024258	483.366817228842	565.74447181637	548.074469410306	520.058427574013	469.730513815929	444.160557746163	464.523675542739	480.667331770104	452.675871475092	482.68721055796	521.733743058864	531.967366044815	484.242943086908	509.532159781119	483.824876469274	500.979162132259	529.744079046562	514.374161492827
H150	0.412	155424.1001	493421.9371	243.466496362748	260.360491110327	233.481241313386	251.278027853542	320.937843876368	260.366372452734	260.8918481612	251.554526332537	265.624959157791	255.609367535886	235.590568366959	235.186871427279	223.380371362959	258.369043468028	216.976303530331	222.244657629574	249.296837440776	272.884150567475	241.253642431119	243.218642796856	262.277328274754	263.2507726713	224.450157988773	221.095424938127	232.131864881406	225.600403467131	295.62670986183	251.148428249122	310.232923634618	266.767838014983	222.31493011878	279.706797492784	239.257362642982	219.608450958099	231.788569790143	219.963449369182	244.388536280503	235.930541577579	258.725696799328	262.30653730945	308.090686780459	256.92682111371	240.020448109711	289.467664451773	265.253340312921	264.070882438908
H1500	0.398	232756.2006	339057.691	365.270779676761	434.922773065392	422.340980922805	322.827962290301	365.628669708957	424.648064651466	355.115287062927	426.952608489732	389.149665792632	350.189816196792	387.138984388467	342.644922749603	380.239455718645	362.180553610891	403.86130732602	376.768857056673	346.428383339967	371.092276120739	358.117916549043	383.787109739256	428.512194069287	390.889623005288	376.015228814702	386.706564000877	368.506421910228	337.066417451306	380.281773430034	364.465925406828	427.409578185723	386.196722528875	334.582733766161	443.313987482166	379.264763125958	363.947231013211	336.873251919584	328.005835302956	349.669513852654	349.18001504443	363.713175410721	427.737639873021	381.582998645034	424.563835619505	389.088582821017	477.353648518839	391.625568186027	358.992617818913
H1501	0.398	232714.2541	338861.3694	239.256824833339	240.432187741307	202.000632604024	218.064927914792	253.366520136574	244.702178058857	213.134069839732	253.18835434786	228.267374578092	249.54902413605	288.94360107596	265.064998511538	222.952728976763	211.13368611247	235.919121874145	233.708603661615	206.760289458761	263.821932621287	230.072819610448	210.393402638978	198.663146053276	250.412244012188	247.001396148473	221.117240087154	233.140214543336	238.082220160882	257.780100066998	219.138973017863	231.8241058052	250.149752039357	213.5577242916	245.787333365011	208.296088309917	223.952233103148	225.010159707609	193.799547345199	218.124372007383	260.710861904546	244.054257249709	237.991204825094	255.14831157138	250.931815624669	182.864798417659	245.235207393656	221.882877638472	269.267655320762
H1503	0.382	233521.0762	341499.6413	249.715264816058	265.948435464838	263.352059319017	260.978978030585	291.943316713225	266.39226679264	259.556359006403	279.130085046806	241.760130650389	260.646248998402	260.975177738649	272.168606902752	253.810205729478	274.121467180159	251.820348700656	248.844665988447	275.775215075912	245.651854546869	236.489356096805	298.368952415886	269.804993050765	291.649885317795	237.630125896203	262.217933919586	258.448786839048	265.690460402091	267.111416541213	229.681084046148	259.873162851606	305.70314531916	237.407546903328	278.535183357264	307.145467872422	251.213866104776	259.479442364542	253.577367590903	252.750379839781	262.336889372259	260.741499128678	216.030985069573	265.148663606352	265.437727877908	219.845293392926	270.595851911259	279.788705974374	257.43773859522
H1505	0.404	233813.2365	341230.7478	150.965928639783	194.062815684508	196.230988281093	161.452020367963	154.911950192948	166.789453406223	166.071986260199	187.314584615247	174.212878465623	165.909778372025	180.115232610976	226.564449243072	179.089505008175	177.634988263774	164.582888112929	183.525324342415	160.962937905294	193.810249952632	186.232847748261	175.251561695749	146.716436021684	173.107626171802	183.177400644988	182.369032125902	174.362989457977	172.706180804695	223.091712986044	178.019551396709	159.625352560691	172.939428012187	166.589765682193	168.03052381578	169.719263029136	186.925152986969	195.7059290387	160.698157497405	170.779781371972	188.365964437674	181.268909984418	167.806550236638	182.559228932733	163.164774207438	165.214845226338	192.287158458243	156.398468912214	153.624051437688
H1506	0.39	233957.3005	341093.223	349.893814915399	311.188493150923	291.737226522287	316.23017270574	317.959058471002	333.858739980204	282.787415832533	313.573137700223	325.211824482907	320.003047008513	350.216209618631	293.537513077648	316.179772438932	295.809795549025	281.078311630346	287.490490384528	290.768453134924	318.673778583606	276.930239177941	279.207464481276	347.750462085038	333.186268216468	296.478899782745	308.383871638365	287.489297727633	322.036897862147	355.848259961419	318.451030440297	336.233122745051	372.6267273737	296.401759139743	302.902793367592	316.7091622468	320.273350315816	285.371290386415	300.703640108184	284.820738709162	284.884272949821	358.685133815784	280.914850327195	313.199071381061	337.304295816359	322.650222342895	340.851039346916	324.005918302277	320.023483927209
H1507	0.386	234098.2057	340951.4215	304.836225601829	280.407389048685	321.931118665259	242.740762931328	297.297048879306	322.702986300698	292.790844697245	303.470853203106	303.960263574513	304.486048724365	310.58385463869	295.816586727356	290.748175627306	304.120548342207	315.761062161512	326.067288708804	276.2183340022	309.016993944755	301.166330048483	287.682594688687	296.585647674405	311.053153173686	323.631036241226	298.935100510688	318.502761537584	322.866550233014	326.533495279504	268.781805070346	290.18091106975	305.116117370168	291.444334143823	308.210663767802	350.305308691677	294.3968843822	300.56970738652	305.272766388975	298.014788435397	295.007002083198	273.62406755275	327.932807142965	290.061872737318	302.61736861763	264.778102185158	343.851879467118	324.607417068527	285.458179519515
H1508	0.396	234248.4934	340819.1763	202.576167626823	222.929093097739	236.915016993234	215.110917896827	233.680947566301	252.136646994218	239.177999951092	201.298378055389	239.452237902542	220.940468540573	227.036950677949	234.423397781242	204.371759592476	221.34853895457	224.5214634727	203.918774142846	225.415219027006	247.076997181303	184.497272086313	211.017166318997	224.780823861958	212.032131400704	245.604728452693	266.513819940117	233.468756071406	193.929988206462	252.825654511784	214.753296728402	222.163977613992	237.631099464619	207.115557522456	234.128117923301	242.047699431146	224.118987338488	223.929476487172	212.61423651613	217.235041369896	247.740621584776	267.66442747374	215.960438678733	232.851934177945	219.531515703179	197.941433967437	211.35347361481	230.042117665039	195.309321021966
H1509	0.398	234400.7773	340689.7089	321.404402927709	346.353432013051	310.551625939237	339.244220824918	288.941549367343	326.299696959243	288.88718317936	351.107433788744	331.244347527001	306.256573241355	356.444733406296	302.253828313251	327.076565607761	319.83057810826	293.926919062009	272.974679717447	349.198848708075	335.8074523375	334.808895999602	270.16390481669	328.553219885099	346.234688041743	380.781701706706	326.104618479788	337.628693659755	302.650263175155	319.730162932643	303.151657127592	342.04550422848	333.10318102717	295.697046808983	320.836270638315	328.311514583276	280.74040222021	343.195786286626	266.651921911195	304.992654842556	284.070582660428	374.572329110117	325.775151723341	324.808736767775	334.945747037435	255.950830407371	317.979550341444	320.963649975324	267.751616908143
H1510	0.404	234551.2669	340559.6666	271.563299668875	261.821347761937	266.643858263782	268.888534715903	269.164936614277	302.592310252422	271.753227461787	223.218790527769	258.961016695109	280.719049247446	279.089176976599	281.157003997312	286.741320112294	254.096107626221	258.981181022839	244.604566423197	243.360024937534	274.353731420279	230.156109376457	273.553891429758	232.745841755208	259.66734537438	253.492997304834	264.842812856975	250.575037342555	288.891481568828	266.414944652218	213.704490307624	239.324212330553	297.343903017271	251.947411934434	285.865350272916	264.58598603284	249.292961266341	253.724533644752	244.082738865179	279.087896647134	216.688269606063	280.320094932713	253.036975018173	258.425445687379	249.985876387038	222.803039545938	277.64671016115	237.067314429891	252.094761955004
H1512	0.392	234843.5226	340288.1343	296.017864193426	318.153362739445	295.35285742942	271.93649792234	291.482403681565	312.162470986855	312.673533668746	301.193790897268	315.672042404832	302.385253983539	321.517731025393	319.373578108813	305.888398301039	321.31621352062	306.385413137165	275.181663091913	305.032546086659	326.535414721394	301.85658861983	281.370739845531	303.984390773823	286.19087380086	287.636269431308	306.398963268057	319.209739414093	320.856858810452	331.782102322354	315.170877077329	270.742787046175	318.317787738113	288.353869454199	299.115031462604	307.016403834915	273.265843029051	288.654219518789	286.51653085786	279.953402394772	305.715883591913	291.611137743551	330.96144113262	305.34411678368	299.366496098981	291.085205333466	285.174883581399	279.118449004993	303.873586224871
H1513	0.404	234996.4042	340160.3183	217.141606566036	210.245546145277	190.409134542251	208.183955865058	230.585132298629	200.871683790517	197.488677908542	205.479424351981	212.635590636816	189.416419478181	202.228495063361	210.91197552524	192.351710408931	207.628293065695	208.182046277575	200.93193810618	194.421265762659	219.928635704329	208.707260485936	208.901014181923	191.872323854388	201.097209433898	233.590656265834	231.153491160501	208.690603098877	178.362528605588	214.078431614681	179.518389083261	200.705841955713	222.677832426661	188.151949289577	184.014853927872	208.614247564331	185.448695014433	199.365400838867	224.590907754982	196.70102091764	190.052052934004	201.588025562055	224.282262326624	251.746206218052	188.174274898277	204.872365108923	196.04092793553	205.601743834876	184.521165630203
H1514	0.39	235147.4367	340030.1642	303.179714237557	325.901373947484	314.360265012584	321.393438654178	330.337760261466	371.009921457637	295.883872583604	335.444528545936	298.179082892456	294.200421479368	317.448280156127	296.230023692677	368.495233269618	317.784269124448	367.41745140411	313.190708170052	374.935234986484	287.077746514086	292.79606726092	267.910344173582	342.130762086497	316.168646520881	316.015303640079	327.873362553967	342.759497506438	337.100418328556	330.955160589082	316.901148568263	324.144046697329	329.102733218084	314.071256277141	343.503551457983	294.863412841088	306.398805522722	330.198143978479	302.566516718345	287.644298517792	313.443056176509	320.659288344612	321.593873035936	316.454355426568	281.593550925523	332.775954776007	286.747203003792	302.053340403006	292.096011671051
H1516	0.406	235453.2852	339771.5058	260.610520689438	257.255805952974	254.417881304752	221.052233421551	226.39881943627	230.252957272457	233.067859631811	234.366873619127	237.827148243767	209.434714052728	281.609133198783	272.364780254707	234.50099293855	240.599398229538	275.659929702064	218.270818521423	237.374165022551	243.29144130119	255.637287598929	239.777440705061	238.580948390565	216.354956327555	242.089272094077	251.189009927012	254.852124725236	242.39859805536	230.616345085073	230.043592316173	252.550915624778	233.914622489538	244.3194830322	241.916954767815	258.788412782458	236.984121230366	254.125460600791	211.190278474332	232.541289936928	247.867223090217	234.58772585797	219.118105557793	246.743591413403	238.025868363381	209.146338740924	240.895102541602	291.308127151293	236.424723965547
H1517	0.402	292924.9992	274007.7159	208.665044334857	234.890358374892	232.912610722691	222.575882426492	269.752793373897	221.671784671188	288.909465308891	238.004376304756	249.374220445334	195.027046072974	238.342981855631	209.162037011811	211.570709737049	222.677513932853	229.92609628144	199.096542222208	231.847542533953	199.244539264113	205.002906578776	201.122352627962	226.32229534216	223.602795658495	240.147437512223	237.344256819548	238.928232979059	222.123210370271	228.641771092223	274.270217064268	224.928872058946	253.316382391025	210.213535842939	220.249864460826	195.614765615175	249.210179069596	245.950438338822	215.247430521327	208.144982819786	217.251295872285	237.216748899523	231.257641660656	238.06751845702	235.284063924133	206.475564883328	212.060077714932	233.051674773629	207.252428563815
H1518	0.408	292728.5113	274071.8231	231.42629908265	244.701102547804	213.911351550474	210.319625603395	233.503444937509	196.142144363462	189.099184112614	239.683432207655	205.912442696318	199.327518213443	196.64609012008	199.543930775441	208.248979243174	199.739656303341	217.908611690242	203.814933893813	209.638032215935	200.435853138968	182.269407362562	227.490541019011	233.058832226553	226.738047327302	213.783364505444	225.422784786463	204.291687459907	161.054072879739	197.321960816786	241.926478317379	175.586723220756	219.291566166476	230.226224810108	180.028195581864	226.321820764818	203.397752260406	232.331348054696	176.484974384063	230.753521744605	191.623403737753	221.349921896601	191.845648286055	224.039082313222	218.541313381206	208.982755486394	230.95810219803	218.95554174661	192.36599107871
H1519	0.394	292536.9497	274127.721	211.012710977484	301.384053003387	279.59735139141	205.239222077751	255.631598952339	265.402294242812	281.600695499626	287.175962338549	232.135994407301	259.049591898699	240.641884615112	261.911760355385	274.312299370456	285.441490391231	269.652012552325	260.789082336478	297.639088723085	301.453528005451	284.431912767105	278.244463751667	270.66832051355	284.065529456698	312.721411497736	334.695758405306	259.678587418217	318.298459539055	249.733845259606	246.634448276773	240.514714166641	286.396299558433	251.652017512576	249.748409025614	282.049729984022	266.263066451201	223.952952153721	246.827445557347	218.236427155327	256.139726081928	245.371879476455	278.644220321147	238.815093175962	253.626000094287	263.653257348316	284.968752913697	287.035311927496	261.872342749655
H152	0.372	154242.3606	493644.9336	422.587205687929	451.698999266641	431.948744202896	444.687960196484	414.524394417744	412.4506146093	495.982087084216	437.64680372793	436.79723085288	407.771167861695	429.052373448347	417.700723926637	376.511958931545	416.961263503618	370.74326352224	440.047691285587	396.249482637046	407.459110458015	425.390580366248	387.108745818115	423.597437517463	392.653336488104	442.235220979823	456.298533028714	430.027727340863	397.599590521083	428.739359401619	491.027404184306	461.058354241341	450.602476652879	414.275005209009	440.609959512196	475.0520096016	456.388547215243	411.298760172458	358.657533698475	386.822763057787	426.41586658657	412.464416668079	426.527085045771	439.205726921548	497.905109892805	495.52482740218	399.734696068597	419.154997227645	441.237991983371
H1520	0.402	292344.2221	274179.7684	203.590168767056	206.955959199099	215.196479064624	192.054784150361	218.892224857819	208.308062805438	201.057476920418	190.292908480804	200.604394956805	174.33810416834	189.761677813265	226.119222190785	201.558535842511	196.016049846058	191.157181843427	201.744665618193	234.778842020726	213.680841485336	156.260793474818	202.36547938653	183.903290080523	214.765840638501	173.739531527156	203.344933048287	239.036443578603	195.225715897151	221.992719373178	156.08543667471	208.155068561523	231.051630360184	191.254105859258	184.157344746224	214.665196651298	193.78529975482	206.918622850484	205.527561664735	228.059946447894	206.482783719025	199.18779653382	220.677120336248	182.890530953037	217.927304320581	199.311607736052	221.704652709443	218.387090286859	223.289826032421
H1522	0.412	291973.694	274309.0772	184.096420280304	210.072256482315	187.805740149663	209.624336465763	196.376751320955	200.204993921867	218.689734667577	194.511078131669	192.104801598943	170.604478493159	176.914238449759	204.923973016507	208.841153363608	169.245842425942	171.32606853228	166.577266955568	203.093907034745	227.478750938383	200.859663611091	194.032707268932	183.475833672721	184.264846064902	180.585730990362	178.093469448759	166.778093508513	171.271388714116	186.631266508398	188.757039657286	177.814439694108	201.132371704392	177.250248564636	181.492120479693	188.116316653132	167.52789599262	191.321510134867	182.234650823622	185.146634877018	182.235938527788	164.515610353565	199.620384999099	179.341113736704	164.559254460451	201.083388161384	188.005979359178	209.785306571742	185.621608054703
H1523	0.398	291776.1445	274363.0611	297.793795609245	356.033108011012	287.331316174284	346.652401861494	406.84458554916	292.665967334666	322.968034966402	316.782840320265	311.567989608005	338.127733165561	356.888239749979	333.186052815212	296.638694178901	328.939844224706	326.709870622876	314.541907511852	321.815964490825	343.46980654113	315.31799862442	280.526229238386	279.755522817389	319.120621101818	355.557429966583	328.095998869529	318.314988223117	300.733489102751	318.829879551316	311.936867272834	296.564603202909	290.510725157609	323.902567322463	331.266106983257	274.989418280368	329.270461557442	321.950032277024	347.764930630773	334.021772861949	335.553136324555	338.04360313937	363.956870098506	321.708287350477	381.134722212613	295.636980064374	331.247100316167	345.72778134544	304.561906111058
H1524	0.428	291583.5935	274438.7459	243.172415276826	276.652045337891	259.136761921117	251.277486300302	321.107520584986	230.712040294166	273.789461472446	237.990023937118	240.709607219747	269.719245010754	200.692290393164	230.192801413071	240.770503786943	254.9210801849	247.85722905289	253.630939088836	244.331685118152	247.774276113664	246.146642260494	260.180426217164	261.138673125732	270.48145848412	243.497034167785	248.74139897233	249.437604510291	244.708904786163	271.973453272906	221.031307156794	222.562009023156	256.504351709249	265.146129349053	220.948164909292	230.231159428728	248.144073183133	246.983858826026	201.538217039545	235.950881650195	237.77333724098	222.678645104562	294.808339822258	231.416860508667	229.689081095476	210.023202092448	277.297061331825	235.677429152096	243.042065661999
H1525	0.41	291380.0413	274490.3609	215.192652817938	243.535639497614	247.28251871876	233.104864199482	239.466225384308	219.186260606877	243.794770913133	211.006764554744	220.041479007262	194.357304658146	227.503851033272	242.87463155902	238.023486788373	220.98895302026	232.216273199612	228.53032029223	240.997781801294	228.72868147584	222.885748647759	220.66373150095	264.693738863328	235.927205681843	233.648157152871	231.990470822165	280.015315044468	239.729861291665	273.974423333303	203.093311260212	214.319672023837	242.414935976968	241.556876769783	258.909303072639	219.991686074117	191.46863151694	217.495272099036	224.689321947473	211.689520680328	227.415721262303	225.474179589766	221.869980308258	272.607077344737	248.863107273336	220.033415119284	281.857507647324	247.438977788617	187.651314489439
H1527	0.464	290975.8004	274615.9406	211.841594201635	221.324010413464	216.088553578535	198.450728429325	183.244276840492	206.434479405311	205.077163127057	182.986571997699	176.989446269058	202.466068883364	217.737270436278	211.25860161565	215.570290622971	191.456362094198	197.724799162233	233.378948043341	231.838348961363	197.225155694262	187.874190623638	179.613713464064	192.637927115251	198.729381413733	202.799401189131	237.602422051129	208.344108511458	196.454894655542	219.551365273576	224.099846089297	223.789296984178	186.479639837491	195.729964535576	243.931447704039	193.632964976458	212.03681078042	194.269403847593	185.348154564402	196.407688777127	210.220834205949	140.62358363183	184.199648207118	200.793206788156	184.527073336242	178.750370299808	231.957934393286	209.421913859245	192.143361993072
H1528	0.402	290762.6636	274675.2134	288.654850456349	311.868659748462	319.329293319342	303.818897417212	297.372448455058	256.993888216587	296.417186073576	307.846387059763	326.724170427936	326.275638168017	305.155465622774	286.952146405196	303.348509060439	309.912482929015	285.412234009382	272.236223711174	298.902170246692	290.248282320774	300.900684281099	305.53503685519	322.236232254666	267.184780228348	259.448183985067	262.6964819066	333.650487011818	332.758720753661	317.227693137543	322.222315958018	309.275596778149	301.574483025788	311.291319003896	315.800769855119	323.282017910479	289.838540106623	281.385583187927	283.869608035008	293.739009163429	302.440899223627	286.193953445091	329.573766467825	334.313956676137	300.85912776159	362.826916501984	322.477893621741	298.250150230877	290.912614862901
H1529	0.398	290573.3912	274725.1098	239.533140252205	276.299131772328	292.144667318116	261.013355858924	290.672636815057	256.376958723763	283.272768249566	284.408495546694	276.107194509747	242.844840817781	276.523974285735	243.299801072113	271.792528257355	255.317840954445	228.727358660088	242.697040070697	300.865256332114	266.148522663677	256.779959563152	282.437722855194	283.35225385555	270.026533161089	243.333360426636	289.497718740279	269.372749788825	235.345911972374	270.58594608806	306.951865084604	281.212703237614	273.412056284377	280.823536781973	281.022293145534	293.376753060214	249.773412494714	241.037322185135	249.609679531063	281.929709328786	257.809948619878	272.138030325376	253.315497961851	245.089446945845	251.414868178335	256.79946932334	244.584740718725	274.380340761125	263.969051140591
H153	0.392	153358.3486	493809.7176	253.282155108138	313.217338999858	271.525092505014	321.177125841907	334.556869331786	318.952407847307	308.768469301067	262.56525172062	314.910670049764	252.575960688452	306.170114674062	290.179999937348	311.045585323924	290.338588182297	287.250999411893	326.274310960541	274.556156701275	290.073393625084	298.504211230079	266.024565202515	275.237374923569	316.492073356675	334.330240167028	332.838494230909	318.013627200337	280.675922338176	287.909856212487	311.490478889028	331.382593289215	293.819664575814	270.41893260198	302.299851758361	257.092301495841	277.367351401795	267.137397874904	265.612216556347	326.380670152336	291.475100662929	319.125530220832	330.812529269891	281.04076515971	280.830175879996	290.855434968362	341.866900494963	291.123853962876	294.257990017439
H1530	0.37	290385.6849	274775.917	222.773388774994	229.066058011623	251.347028731882	237.63693423074	262.176295199001	250.619739812287	259.112026359818	257.174486511442	231.100087177892	196.735470751977	280.68499516483	271.783721144499	252.123755520371	252.356116221498	265.490388643176	229.284581161931	270.046194670326	253.972503432661	259.900982439988	230.529819612033	243.94393686767	239.923886058938	281.374254898503	264.378363025869	230.672230639468	264.885301335369	239.440766788419	246.123426847948	245.968192232898	301.091891365203	230.575165940663	248.30522124897	267.940664064875	225.614179405152	249.265506586928	253.302075332959	277.575356651556	261.419842529858	239.935455281197	249.008056677175	262.505981931036	235.752912927188	232.287239179718	251.64932152321	235.467507243304	267.573567477927
H1531	0.384	290201.1855	274813.4282	193.124552308393	190.365197641646	220.917636220106	184.870663895315	211.572305654325	196.355256576173	204.762824776996	196.030602547678	179.40404149587	191.812155554627	196.285701249418	171.570533139341	188.449144027365	187.635545828825	176.758960831529	180.412839905615	194.940715228203	172.071445895257	193.659655781472	170.654147529467	195.767979591449	188.053644975156	170.819965472531	181.069052795639	181.158210933391	174.876857284965	203.471991275676	181.698204350019	182.558369334527	220.778380076992	203.470261472076	177.958255486747	183.420028912118	166.674954838816	206.843127381157	178.803130631462	194.801615728174	189.502143519384	187.500682426346	197.889013985214	211.82161481163	188.260211742317	197.814449743477	179.743282127592	187.868985236702	183.278115080922
H1532	0.384	293313.049	274382.7614	246.032318350391	253.561192312831	262.961007635703	247.465161469526	259.773073934017	282.984409742391	301.962927378537	273.750205500445	245.969001905459	268.07279791595	274.993736058225	210.308395266596	233.455635694671	267.64687832058	237.214582931019	242.566793808064	261.204991069092	268.223583062632	251.923654784886	256.625869935711	245.75296002575	278.039968537502	240.418111316049	254.860579608107	242.851938116809	247.344213453126	305.272565412327	254.901763799921	246.828294173762	260.468838262287	260.26255707125	246.120378568399	244.564176601262	232.722592155856	242.163278086644	278.209230423185	252.949534411626	257.963822417817	268.408706179128	226.404607424003	276.200739178429	245.077159328223	248.626914502587	238.067782743805	275.470982701839	250.531920900363
[truncated: 2,020 more rows]
[truncated: 954 more columns]
